# Supplementary material for: Copper ions inhibit pentose phosphate pathway function in Staphylococcus aureus
Source: PLoS Pathog. 2023 May 26;19(5):e1011393. doi: 10.1371/journal.ppat.1011393 (PMC10249872; doi:10.1371/journal.ppat.1011393)
Supplement: S1 Table — Experiment was conducted using biological triplicates and ion counts were standardized to culture optical density (A600). (XLSX) [file ppat.1011393.s012.xlsx]

## Sheet: Table overview
	supplimental table 1 for:
	Copper ions inhibit pentose phosphate pathway function in Staphylococcus aureus
	Authors
	Javiera Norambuena1, Hassan Al-Tameemi.1, Hannah Bovermann, Jisun Kim3, William N. Beavers2$, Eric P. Skaar 2, Dane Parker3, Jeffrey M. Boyd1
	All metabolic analyses were conducted using biological triplicates. Overnight cultures (cop- or cop- apt::tet) were diluted into fresh TSB to OD600 0.1, grown until OD600 of 0.5 in a flask. At this point, 5 mL of culture was transferred to individual 30 mL capacity culture tubes and exposed to 0 or 5 µM Cu(II) for three hours. Briefly, 1 mL of the cells were pelleted, washed once with PBS, and re…
	Samples were analyzed at the metabolomics core of the Cancer Institute of New Jersey. HILIC separation was performed on a Vanquish Horizon UHPLC system (Thermo Fisher Scientific, Waltham, MA) with an XBridge BEH Amide column (150 mm × 2.1 mm, 2.5 μm particle size, Waters, Milford, MA) using a gradient of solvent A (95%:5% H2O:acetonitrile with 20 mM acetic acid, 40 mM ammonium hydroxide, pH 9.4) …
	Data are presented as ion counts in sample divided by culture harvesting optical density (A600)

## Sheet: 30 min treatment
compound	ion counts Cu 30 min_1 / culture OD	ion counts Cu 30 min_2 / culture OD	ion counts Cu 30 min_3 / culture OD		avg ion counts 30 min Cu	std dev 30 min Cu		ion counts No Cu 30 min_1/culture OD	ion counts No Cu 30 min_2 /Culture OD	ion counts No Cu 30 min_3 /culture OD		avg ion counts No Cu 30 min	std dev No Cu 30 min			fold change treated / non-treated		Student's t-test	compound		log2 fold-change		negative Log10 p-value
10-Hydroxydecanoic acid	10979.5	18814.3	15540.7		15111.5	3934.97		17002.2	6891.68	5510.88		9801.59	6274.02			1.54174		0.449406	10-Hydroxydecanoic acid		0.624559		0.347361
2 3-Butanedione	24419.5	22607	23699.7		23575.4	912.634		26983.1	8280.94	8404.14		14556	10762.3			1.61963		0.260082	2 3-Butanedione		0.695662		0.58489
2 3-cAMP	0	2641.3	2329.54		1656.95	1443.4		0	967.509	826.079		597.863	522.571			2.77145		0.184674	2 3-cAMP		1.47064		0.733594
2-Aminoisobutyrate	1.84481e+06	1.84803e+06	1.70334e+06		1.79873e+06	82625.6		1.84595e+06	676934	604020		1.0423e+06	696935			1.72572		0.184321	2-Aminoisobutyrate		0.787202		0.734425
2-Hydroxy-4-(methylthio)butyrate	26243	26624.2	21517		24794.7	2845		17579.2	9752.46	7630.14		11653.9	5240.02			2.12758		0.0317403	2-Hydroxy-4-(methylthio)butyrate		1.08922		1.49839
2-Hydroxybutyrate	9.66257e+06	1.0191e+07	8.07491e+06		9.30949e+06	1.10134e+06		8.22792e+06	3.73297e+06	2.86344e+06		4.94144e+06	2.87919e+06			1.88396		0.101636	2-Hydroxybutyrate		0.91377		0.992951
2-Keto-3-deoxy-D-gluconate	28589.6	30385.1	34292.5		31089.1	2915.88		25871	11130.1	12160.5		16387.2	8229.39			1.89716		0.135669	2-Keto-3-deoxy-D-gluconate		0.923839		0.867521
2-Oxoadipic acid	136621	141069	124841		134177	8385.66		135212	51673.6	44269.8		77051.9	50504.2			1.74138		0.1779	2-Oxoadipic acid		0.800234		0.749824
3-(2-Hydroxyphenyl)propionate	361474	355118	363835		360142	4508.27		279492	130080	129020		179531	86571			2.00602		0.0673316	3-(2-Hydroxyphenyl)propionate		1.00434		1.17178
3-Amino-4-hydroxybenzoic acid	24218.3	27414.1	19108.3		23580.2	4189.51		14124	10041.8	6775.98		10313.9	3681.54			2.28625		0.025324	3-Amino-4-hydroxybenzoic acid		1.19299		1.59647
3-Hydroxy-3-methylglutarate	662004	714750	580269		652341	67759.2		500859	261813	205769		322814	156717			2.0208		0.0634117	3-Hydroxy-3-methylglutarate		1.01492		1.19783
3-Methylglutaconate	15269.1	19504.7	19879.4		18217.7	2560.47		13967.6	7144.57	7049.45		9387.2	3967			1.9407		0.143748	3-Methylglutaconate		0.956578		0.842398
3-Phosphoglycerate	5574.27	7910.05	7095.8		6860.04	1185.6		1136.62	2897.45	2516.24		2183.44	926.391			3.14185		0.00136438	3-Phosphoglycerate		1.65161		2.86506
3-Ureidopropionic acid	27973.7	23083.2	26020.7		25692.5	2461.71		13264.5	8455.38	9227.21		10315.7	2582.72			2.49063		0.0021176	3-Ureidopropionic acid		1.31651		2.67416
4-Acetamidobutyrate	30718.7	14918.6	11297		18978.1	10327.6		22254.8	5464.7	4006.02		10575.2	10141.1			1.79459		0.00548912	4-Acetamidobutyrate		0.843654		2.2605
4-Hydroxybenzoic acid	34917.7	40028.1	32792.4		35912.7	3719.08		29900.1	14662.3	11628.5		18730.3	9791.55			1.91736		0.109337	4-Hydroxybenzoic acid		0.93912		0.961233
4-Quinolinecarboxylate	4812.43	7211.81	2839.77		4954.67	2189.48		4725.48	2641.69	1007.01		2791.39	1863.75			1.77498		0.239159	4-Quinolinecarboxylate		0.827803		0.621313
5-Deoxy-5-(methylthio)adenosine	48029.3	33087.5	29565.9		36894.2	9802.66		46903.6	12120	10484.4		23169.3	20570.8			1.59237		0.162144	5-Deoxy-5-(methylthio)adenosine		0.67118		0.7901
Acetyl CoA	58864.9	85039.9	80074		74659.6	13902.1		41359.7	31150.1	28395		33635	6830.19			2.2197		0.0734466	Acetyl CoA		1.15037		1.13403
Acetyl-tryptophan	2556.99	1551.83	3245.54		2451.45	851.777		1782.04	568.434	1150.9		1167.13	606.967			2.10042		0.0884286	Acetyl-tryptophan		1.07068		1.05341
Aconitate	54779.4	56986.2	46198.1		52654.6	5699.28		38460.9	20874.1	16382.3		25239.1	11668.6			2.08623		0.0424858	Aconitate		1.0609		1.37176
Adenine	2.46007e+06	3.28768e+06	1.27814e+06		2.34196e+06	1.00996e+06		2.41645e+06	1.20428e+06	453240		1.35799e+06	990588			1.72458		0.239557	Adenine		0.786247		0.62059
Adenosine	94682.8	100240	84979.6		93300.8	7723.5		81661.2	36717.9	30134.6		49504.6	28042.3			1.88469		0.106794	Adenosine		0.914327		0.971454
ADP	138625	113557	99382.8		117188	19871.5		88316	41596.2	35242.1		55051.4	28982.6			2.12871		0.0102199	ADP		1.08998		1.99055
AICA ribonucleotide	308915	347231	433938		363361	64053.3		333911	127191	153879		204993	112440			1.77255		0.23173	AICA ribonucleotide		0.825827		0.635018
AICA-riboside	98897.1	120376	119258		112844	12091.1		108917	44093.9	42290		65100.2	37957			1.73339		0.240136	AICA-riboside		0.793592		0.619543
Alanine	1.59496e+07	1.60262e+07	1.56142e+07		1.58633e+07	219085		1.29359e+07	5.87039e+06	5.53697e+06		8.11441e+06	4.17884e+06			1.95496		0.0820386	Alanine		0.967137		1.08598
Alpha-Ketoglutarate	109427	158055	157921		141801	28036.6		91573.6	57895.5	56000.5		68489.9	20013.5			2.0704		0.118255	Alpha-Ketoglutarate		1.04991		0.92718
AMP	2.92614e+06	2.76745e+06	2.62744e+06		2.77368e+06	149449		2.65077e+06	1.01372e+06	931715		1.53207e+06	969693			1.81041		0.124011	AMP		0.856318		0.906539
Anthranilate	2374.49	3931.38	4355.88		3553.91	1043.23		3752.47	1440.06	1544.64		2245.72	1305.93			1.58252		0.433689	Anthranilate		0.662228		0.362822
Anthranilate	2325.4	3937.07	4229.16		3497.21	1025.27		3318.45	1442.15	1499.7		2086.77	1067.06			1.6759		0.361975	Anthranilate		0.744934		0.441322
Arginine	252532	246940	169837		223103	46214.4		182129	90454.2	60225.9		110936	63480			2.01109		0.0458535	Arginine		1.00798		1.33863
Asparagine	1.51234e+06	1.67538e+06	1.47239e+06		1.55337e+06	107538		1.12105e+06	613693	522124		752290	322624			2.06485		0.0609684	Asparagine		1.04604		1.2149
Aspartate	9.78915e+06	1.0643e+07	1.12472e+07		1.05598e+07	732579		7.52393e+06	3.89854e+06	3.98837e+06		5.13695e+06	2.06767e+06			2.05566		0.0759044	Aspartate		1.0396		1.11973
ATP	5103.74	7808.8	5336.35		6082.96	1499.14		4430.81	2860.37	1892.32		3061.17	1281.1			1.98714		0.13723	ATP		0.990693		0.862552
Benzoic acid	1.53475e+06	585475	675586		931938	523994		649962	214460	239569		367997	244511			2.53246		0.0731448	Benzoic acid		1.34054		1.13582
Biotin	5608.32	7507.24	2953.55		5356.37	2287.28		9200.4	2749.9	1047.36		4332.55	4300.77			1.23631		0.716658	Biotin		0.306037		0.144688
Caproic acid	69958.2	73846.2	67890.4		70564.9	3023.9		78920.2	27049.9	24074.6		43348.2	30842.1			1.62786		0.271738	Caproic acid		0.702979		0.56585
CDP	2770.02	1098.49	2435.67		2101.39	884.483		2606.66	402.377	863.713		1290.92	1162.58			1.62783		0.187123	CDP		0.70295		0.727872
Citraconic acid	201064	194708	193556		196443	4043.63		189993	71321.7	68636.9		109984	69303.2			1.7861		0.148805	Citraconic acid		0.836817		0.827381
Citramalate	1.75569e+06	1.69743e+06	1.68204e+06		1.71172e+06	38852.3		1.25604e+06	621769	596467		824757	373713			2.07542		0.0445196	Citramalate		1.0534		1.35145
Citrate	0	4704.22	3430.91		2711.71	2433.18		2637.33	1723.16	1216.63		1859.04	720.03			1.45866		0.675749	Citrate		0.544644		0.170215
Citrulline	68417.4	68295.4	79751.3		72154.7	6579.15		57962.8	25016.6	28280.6		37086.7	18152.7			1.94557		0.107502	Citrulline		0.960193		0.968585
CMP	280975	271151	280115		277414	5440.49		265828	99322.8	99331.5		154828	96129.5			1.79176		0.15027	CMP		0.841377		0.823127
Creatinine	43624.8	42682.3	53413.8		46573.6	5942.5		42037.4	15634.5	18941.1		25537.7	14384.5			1.82372		0.169015	Creatinine		0.866886		0.772074
Cystathionine	247751	261549	248340		252547	7802.07		180585	95805.6	88063.8		121485	51328.5			2.07883		0.0547224	Cystathionine		1.05577		1.26183
Cysteate	8347.43	3162.19	7924.52		6478.05	2879.39		3743.15	1158.31	2810.11		2570.53	1308.97			2.52013		0.055725	Cysteate		1.3335		1.25395
Cysteinesulfinic acid	1268.53	1209.14	0		825.89	715.858		0	442.91	0		147.637	255.714			5.59407		0.207299	Cysteinesulfinic acid		2.4839		0.683403
Cytidine	11698.2	14195.3	9971.5		11955	2123.56		13617.6	5199.73	3535.99		7451.11	5404.75			1.60446		0.305093	Cytidine		0.682083		0.515567
d-Desthiobiotin	11036.8	12579.2	8615.35		10743.8	1998.13		10470.8	4607.78	3055.09		6044.55	3911.06			1.77744		0.163956	d-Desthiobiotin		0.829799		0.785274
D-Glyceraldehyde-3-phosphate	17628.4	18507.2	16932.2		17689.2	789.265		15078.4	6779.18	6004.31		9287.29	5030.17			1.90467		0.103443	D-Glyceraldehyde-3-phosphate		0.929542		0.985299
dAMP	81889.8	77068.8	71602.8		76853.8	5146.84		81807	28230.3	25391.1		45142.8	31783.8			1.70246		0.183105	dAMP		0.767621		0.737301
dCMP	57003.4	52115.3	51182.2		53433.6	3126.52		51774.2	19089.8	18149.7		29671.3	19147.5			1.80085		0.124339	dCMP		0.848681		0.905391
Dihydroorotic acid	3.95422e+06	3.52777e+06	2.29384e+06		3.25861e+06	862295		3.82456e+06	1.29222e+06	813417		1.97673e+06	1.61807e+06			1.64848		0.172905	Dihydroorotic acid		0.721137		0.762191
Dihydroxyacetone phosphate	60606.2	67544.2	57863.1		62004.5	4989.72		41083.7	24741.5	20518.8		28781.3	10861.3			2.15433		0.0419667	Dihydroxyacetone phosphate		1.10724		1.3771
dTMP	156520	168594	165572		163562	6282.7		154492	61755.9	58713.6		91653.9	54440.8			1.78456		0.175828	dTMP		0.83557		0.754911
dUMP	11597.2	5293.26	10692.3		9194.23	3408.5		14867.5	1938.92	3791.58		6866	6991.13			1.3391		0.516508	dUMP		0.42126		0.286923
FAD	23084.1	22258.3	18546.4		21296.3	2416.96		21260.4	8153.23	6576.75		11996.8	8061.17			1.77516		0.133513	FAD		0.827951		0.874475
Fructose-1 6-bisphosphate	5845.62	3844.31	3657.48		4449.14	1212.99		1266.54	1408.17	1296.98		1323.9	74.5535			3.36063		0.0501141	Fructose-1 6-bisphosphate		1.74873		1.30004
Fructose-6-phosphate	21133.9	20974.7	18313.7		20140.8	1584.3		13079.9	7683.06	6494.21		9085.73	3509.78			2.21675		0.0193268	Fructose-6-phosphate		1.14844		1.71384
Glucosamine 6-phosphate	9889.71	10890.8	12071.9		10950.8	1092.32		8568.59	3989.3	4280.81		5612.9	2563.85			1.95101		0.118783	Glucosamine 6-phosphate		0.964218		0.925246
Glucosamine 6-sulfate	12449.2	6939.48	5980.04		8456.23	3491.11		14484	2541.94	2120.58		6382.16	7019.52			1.32498		0.420083	Glucosamine 6-sulfate		0.405971		0.376665
Glucose	428319	281353	186954		298876	121633		202760	103060	66295.9		124039	70609.5			2.40954		0.0288029	Glucose		1.26876		1.54056
Glucose 1-phosphate	21580	20944.4	18862.4		20462.3	1421.49		14790.6	7671.95	6688.8		9717.13	4421.21			2.10579		0.0330419	Glucose 1-phosphate		1.07436		1.48094
Glucose 6-phosphate	31233.3	29639.2	24048.3		28307	3773.24		21189.6	10856.8	8527.77		13524.7	6739.33			2.09298		0.028481	Glucose 6-phosphate		1.06556		1.54544
Glutamate	1.45571e+08	1.46701e+08	1.43783e+08		1.45352e+08	1.47145e+06		1.26279e+08	5.37367e+07	5.09868e+07		7.70008e+07	4.26982e+07			1.88767		0.108272	Glutamate		0.916604		0.965486
Glutamine	7.76381e+06	8.05418e+06	9.68166e+06		8.49988e+06	1.03369e+06		5.89594e+06	2.95025e+06	3.43321e+06		4.09313e+06	1.57984e+06			2.07662		0.0783343	Glutamine		1.05424		1.10605
Glycerate	545756	618815	479329		547967	69769		360728	226672	169975		252458	97956			2.17052		0.0390695	Glycerate		1.11804		1.40816
Glycerol 3-phosphate	297313	296876	427979		340723	75566.9		236564	108746	151766		165692	65037.3			2.05636		0.107487	Glycerol 3-phosphate		1.04009		0.968646
Glycine	536972	582010	485892		534958	48090.4		471674	213190	172302		285722	162332			1.8723		0.116293	Glycine		0.904812		0.934446
GMP	283623	262805	254520		266983	14994.2		269804	96265.7	90255.4		152108	101972			1.75521		0.150897	GMP		0.811646		0.821319
Guanine	49729.9	71566.5	40399.8		53898.7	15996.1		57156.3	26214.8	14326.2		32565.8	22110.1			1.65507		0.300685	Guanine		0.726895		0.521889
Guanosine	74291.6	84393.1	72498.2		77061	6412.81		83426.8	30913.2	25708.6		46682.9	31927.4			1.65073		0.265582	Guanosine		0.723107		0.575801
Hypoxanthine	43338.6	57369.4	27647.3		42785.1	14868.8		37018.9	21014.4	9804.01		22612.4	13677.6			1.89211		0.147551	Hypoxanthine		0.919992		0.831059
IMP	298799	312254	251145		287399	32109.8		283087	114379	89058.4		162175	105475			1.77216		0.153639	IMP		0.825508		0.813498
Indole-3-acetaldehyde	12331.8	25930.5	6199.65		14820.7	10098.2		4079.01	9498.37	2198.46		5258.61	3790.22			2.81836		0.119908	Indole-3-acetaldehyde		1.49486		0.92115
Inosine	60642.4	80878.7	65475.4		68998.8	10568.2		59656.7	29625.9	23218.2		37500.3	19453.6			1.83996		0.178778	Inosine		0.879671		0.747686
Isocitrate	1844.89	843.576	907.567		1198.68	560.552		1117.53	309.002	321.832		582.787	463.142			2.05681		0.00865163	Isocitrate		1.04041		2.0629
Isoleucine	8.90307e+06	9.36915e+06	8.4457e+06		8.90597e+06	461730		7.21593e+06	3.43192e+06	2.99493e+06		4.54759e+06	2.32115e+06			1.95839		0.0832624	Isoleucine		0.969669		1.07955
Lactate	1.13504e+08	1.17525e+08	1.03408e+08		1.11479e+08	7.27295e+06		9.41591e+07	4.30495e+07	3.66696e+07		5.79594e+07	3.15117e+07			1.9234		0.0899153	Lactate		0.943657		1.04617
Leucine	4.17727e+07	4.35583e+07	3.89326e+07		4.14212e+07	2.33279e+06		3.39237e+07	1.59554e+07	1.38059e+07		2.12283e+07	1.10469e+07			1.95122		0.0830507	Leucine		0.964378		1.08066
Lysine	1.74576e+06	1.6869e+06	1.22461e+06		1.55242e+06	285415		1.25936e+06	617911	434258		770509	433199			2.0148		0.0433062	Lysine		1.01064		1.36345
Malate	326179	386246	316400		342942	37820.2		329594	141482	112199		194425	117972			1.76388		0.193047	Malate		0.818751		0.714338
Maleic acid	372813	346990	412846		377549	33182.5		316072	127102	146399		196525	103980			1.92113		0.104392	Maleic acid		0.941955		0.981332
Malonic acid	504462	472118	505965		494181	19122.4		448488	172937	179420		266948	157251			1.85122		0.118327	Malonic acid		0.88848		0.926914
Mannose 6-phosphate	12077.4	11135.9	11824.9		11679.4	487.344		9894.09	4079.07	4193.21		6055.46	3324.84			1.92874		0.0828695	Mannose 6-phosphate		0.947655		1.08161
Methionine	3.14566e+06	3.06301e+06	2.80058e+06		3.00308e+06	180181		2.44591e+06	1.12198e+06	993112		1.52033e+06	804155			1.97528		0.0637344	Methionine		0.982057		1.19563
Methyl Galactoside	2527.54	2920.5	2011.27		2486.44	456.008		2543.73	1069.78	713.216		1442.24	970.432			1.72401		0.199952	Methyl Galactoside		0.785767		0.699074
Mevalonate	6.75114e+06	7.43779e+06	7.58053e+06		7.25649e+06	443424		5.36795e+06	2.72446e+06	2.68813e+06		3.59351e+06	1.53681e+06			2.01933		0.084869	Mevalonate		1.01388		1.07125
N-Acetyl-asparagine	3.75228e+06	3.7851e+06	3.65014e+06		3.72917e+06	70384.5		2.88303e+06	1.38648e+06	1.29438e+06		1.85463e+06	891808			2.01074		0.0650072	N-Acetyl-asparagine		1.00773		1.18704
N-Acetyl-aspartate	3.41776e+07	3.51343e+07	3.07753e+07		3.33624e+07	2.29099e+06		2.45958e+07	1.28697e+07	1.09132e+07		1.61262e+07	7.39977e+06			2.06883		0.0473352	N-Acetyl-aspartate		1.04881		1.32482
N-Acetyl-glutamate	870205	859807	861133		863715	5659.38		754890	314947	305366		458401	256811			1.88419		0.107742	N-Acetyl-glutamate		0.913944		0.967615
N-Acetyl-L-alanine	373767	357481	350300		360516	12024.1		267582	130946	124220		174249	80898.6			2.06897		0.043236	N-Acetyl-L-alanine		1.04891		1.36415
N-Acetyl-L-cysteine	27066.7	7807.79	10239.4		15038	10487.9		2185.38	2859.99	3631.01		2892.13	723.348			5.19962		0.197515	N-Acetyl-L-cysteine		2.37841		0.704399
N-Acetyl-L-phenylalanine	156408	154491	164085		158328	5076.76		131000	56590.2	58186.1		81925.4	42507.3			1.93259		0.0963326	N-Acetyl-L-phenylalanine		0.950534		1.01623
N-Acetyl-Leucine	192356	195081	177385		188274	9527.83		165144	71458.3	62902.6		99835	56720.9			1.88585		0.10249	N-Acetyl-Leucine		0.915217		0.989319
N-Acetyl-lysine	572487	515902	792562		626984	146159		475408	188975	281050		315145	146229			1.98951		0.121434	N-Acetyl-lysine		0.992414		0.915659
N-Acetyl-methionine	757535	747382	828906		777941	44428.2		634254	273766	293938		400653	202556			1.94168		0.09871	N-Acetyl-methionine		0.957308		1.00564
N-Acetyl-proline	22636.7	22862.1	31810		25769.6	5232.36		25413.4	8374.39	11280.1		15022.6	9115.18			1.71538		0.263676	N-Acetyl-proline		0.778532		0.57893
N-Acetyl-serine	6.32919e+07	6.41047e+07	6.34457e+07		6.36141e+07	431744		5.32395e+07	2.34816e+07	2.24985e+07		3.30732e+07	1.74714e+07			1.92344		0.0965072	N-Acetyl-serine		0.943685		1.01544
N-Acetylglycine	8.6499e+06	8.58838e+06	8.77529e+06		8.67119e+06	95254.3		7.78793e+06	3.14593e+06	3.1118e+06		4.68189e+06	2.68996e+06			1.85207		0.125556	N-Acetylglycine		0.88914		0.901162
N-Acetylneuraminic acid	42193	37927.8	40543.8		40221.5	2150.77		32004.7	13893	14377.2		20091.6	10319.9			2.0019		0.056698	N-Acetylneuraminic acid		1.00137		1.24643
N-Formyl-L-methionine	38131.6	39278.4	38791.9		38734	575.591		31653	14387.7	13756		19932.2	10155.4			1.94328		0.0927075	N-Formyl-L-methionine		0.958496		1.03289
N-Formylglycine	84816.3	74568.9	66859.6		75414.9	9008.2		77789.4	27314.6	23709.1		42937.7	30236.2			1.75638		0.126197	N-Formylglycine		0.812606		0.898951
NAD	368182	389164	357612		371653	16059.9		334320	142551	126813		201228	115529			1.84692		0.130429	NAD		0.885125		0.884627
NADH	130300	111526	82388.2		108071	24142.2		97949.3	40851.9	29215.7		56005.6	36787.3			1.92965		0.0424016	NADH		0.948342		1.37262
NADP	25360.6	21249.6	20667.1		22425.8	2558.28		16900	7783.73	7328.76		10670.8	5399.39			2.1016		0.0190839	NADP		1.07149		1.71933
NADPH	3399.11	3546.16	5242.43		4062.57	1024.43		3794.23	1298.96	1859.02		2317.4	1309.27			1.75307		0.259296	NADPH		0.809884		0.586204
O-Phospho-serine	1119.14	717.483	1215.02		1017.21	263.964		798.483	262.814	430.858		497.385	273.961			2.04512		0.0635633	O-Phospho-serine		1.03219		1.19679
O-Succinyl-L-homoserine	235666	226575	178282		213507	30843.2		178168	82994.3	63220.4		108128	61457.2			1.97459		0.0531568	O-Succinyl-L-homoserine		0.981552		1.27444
Ophthalmate	58245.1	53900.4	61451.9		57865.8	3790.03		52673.1	19743.7	21791.5		31402.8	18449.1			1.8427		0.129222	Ophthalmate		0.881819		0.888663
Orotate	1.33091e+06	1.38002e+06	825094		1.17867e+06	307191		794134	505501	292586		530741	251725			2.22081		0.0292424	Orotate		1.15108		1.53399
Pantothenate	66739.5	84749.4	70971.5		74153.5	9417.17		55272.5	31043.7	25167.2		37161.2	15957.7			1.99546		0.104018	Pantothenate		0.996719		0.98289
Phenylalanine	7.89039e+06	7.84871e+06	7.00375e+06		7.58095e+06	500306		6.02794e+06	2.87499e+06	2.4836e+06		3.79551e+06	1.94322e+06			1.99735		0.0598709	Phenylalanine		0.998086		1.22278
Pipecolate	48133.3	49826.3	49625.6		49195	924.992		43451.9	18251.4	17597.7		26433.7	14741.8			1.86108		0.128139	Pipecolate		0.896136		0.892318
Proline	1.63715e+07	1.80397e+07	1.75094e+07		1.73069e+07	852339		1.48719e+07	6.60795e+06	6.209e+06		9.2296e+06	4.89041e+06			1.87515		0.133416	Proline		0.907004		0.874791
Pterine	3866.87	11992.1	13229.4		9696.1	5086.02		8035.92	4392.69	4691.26		5706.62	2022.74			1.69909		0.432062	Pterine		0.764766		0.364454
Pyroglutamate	4.38824e+07	4.31474e+07	3.91798e+07		4.20699e+07	2.5297e+06		3.73116e+07	1.58049e+07	1.38935e+07		2.23367e+07	1.30038e+07			1.88344		0.0962217	Pyroglutamate		0.913371		1.01673
Pyruvate	364225	353189	377731		365048	12291.9		263396	129373	133947		175572	76092			2.07919		0.051395	Pyruvate		1.05602		1.28908
Ribitol	40636.5	40047.1	40153.6		40279.1	314.118		28806.2	14669.3	14238.9		19238.1	8289.02			2.09371		0.0447645	Ribitol		1.06606		1.34907
Ribose 5-phosphate	17678.6	12985.9	17900.4		16188.3	2775.55		11194.7	4756.75	6347.66		7433.03	3353.39			2.17789		0.0276443	Ribose 5-phosphate		1.12293		1.55839
Ribulose-5-phosphate	22392.3	19461.5	19419.6		20424.5	1704.32		14518.2	7128.75	6886.37		9511.12	4337.97			2.14743		0.0188696	Ribulose-5-phosphate		1.10261		1.72424
Serine	191839	205700	171307		189615	17303.9		142032	75347.8	60747.1		92709	43334.4			2.04527		0.0572184	Serine		1.03229		1.24246
Stachyose	4340.64	5794.32	4346.45		4827.14	837.611		5682.25	2122.46	1541.3		3115.33	2241.92			1.54948		0.383793	Stachyose		0.631781		0.415903
Succinic acid	2.20678e+07	2.33407e+07	1.94457e+07		2.16181e+07	1.98605e+06		2.05918e+07	8.5497e+06	6.89564e+06		1.20124e+07	7.47588e+06			1.79965		0.144774	Succinic acid		0.847715		0.83931
Tartrate	19630.9	20059.6	16802.9		18831.1	1769.55		15270.9	7347.85	5958.47		9525.74	5023.72			1.97687		0.0666569	Tartrate		0.983216		1.17616
Thiamine pyrophosphate	1058.23	2349.23	778.893		1395.45	837.719		1518.36	860.522	276.203		885.029	621.442			1.57673		0.46003	Thiamine pyrophosphate		0.656935		0.337214
Threonine	5.82286e+06	6.28719e+06	5.39701e+06		5.83569e+06	445229		4.09255e+06	2.303e+06	1.91383e+06		2.76979e+06	1.16195e+06			2.1069		0.0462493	Threonine		1.07512		1.3349
Thymidine	54670.3	84457.7	73403.9		70844	15057.8		53290.4	30936.9	26029.7		36752.3	14531			1.9276		0.174022	Thymidine		0.946809		0.759397
Thymine	271680	257007	291485		273391	17302.6		201325	94141.6	103363		132943	59399.3			2.05645		0.0592456	Thymine		1.04015		1.22734
Tryptophan	1.07695e+06	1.15369e+06	791131		1.00726e+06	191064		833166	422597	280543		512102	286978			1.96691		0.0722872	Tryptophan		0.97593		1.14094
Tyrosine	315481	316745	224297		285508	53013.8		248856	116024	79537.9		148139	89110.4			1.92729		0.0716307	Tyrosine		0.946576		1.1449
UDP	55061.5	45307.1	50930.5		50433.1	4896.19		52223.5	16596	18060.5		28960	20160.1			1.74147		0.149611	UDP		0.800309		0.825036
UDP-Glucose	19651.4	17638.3	21926.1		19738.6	2145.22		11265	6460.92	7775.21		8500.37	2482.78			2.32209		0.0212363	UDP-Glucose		1.21542		1.67292
UMP	1.30224e+06	1.3209e+06	1.20738e+06		1.27684e+06	60871.7		1.16147e+06	483847	428150		691155	408254			1.8474		0.119602	UMP		0.885499		0.922262
Uracil	1.57964e+06	1.46846e+06	2.06748e+06		1.7052e+06	318639		1.19301e+06	537897	733151		821353	336347			2.07608		0.0844619	Uracil		1.05386		1.07334
Uridine	136951	181462	163412		160609	22387.6		115792	66469.7	57947.5		80069.6	31228.2			2.00586		0.114079	Uridine		1.00422		0.942793
Urocanate	476602	487889	461601		475364	13187.7		506516	178714	163688		282973	193740			1.67989		0.225747	Urocanate		0.748369		0.646378
Valine	6.20261e+06	6.45156e+06	5.7266e+06		6.12692e+06	368361		4.83995e+06	2.36321e+06	2.03071e+06		3.07796e+06	1.53496e+06			1.99058		0.0698009	Valine		0.99319		1.15614
XMP	7302.73	8492.47	6216.1		7337.1	1138.58		7240.19	3110.79	2204.29		4185.09	2684.34			1.75315		0.186706	XMP		0.80995		0.728843

## Sheet: 60 min treatment
compound	ion counts Cu_60 min_1/culture OD	ion counts Cu_60 min_2/culture OD	ion counts Cu_60 min_3/culture OD		avg ion counts Cu_60	std dev Cu_60		ion counts no Cu_60 min_1 / culture OD	ion counts no Cu_60 min_2 / culture OD	ion counts no Cu_60 min_3 / culture OD		avg ion counts no Cu_60	std dev no Cu_60		fold change non-treated / treated		Students t-test	compound	log2 fold-change		negative Log10 p-value
10-Hydroxydecanoic acid	17677	10489.9	10258.3		12808.4	4217.95		13763.6	14751.4	12586.1		13700.3	1084.03		0.934894		0.752276	10-Hydroxydecanoic acid	-0.0971246		0.123623
2 3-Butanedione	21268.2	20434.4	20433.9		20712.2	481.55		15999.2	18095.7	20651		18248.6	2329.69		1.135		0.260341	2 3-Butanedione	0.182691		0.584457				`
2 3-cAMP	1755.49	4328.39	3488.01		3190.63	1311.98		2382.69	3045.99	2364.38		2597.69	388.346		1.22826		0.43469	2 3-cAMP	0.296615		0.36182
2-Aminoisobutyrate	1.81697e+06	2.27773e+06	1.45262e+06		1.84911e+06	413492		1.57021e+06	3.26075e+06	1.5854e+06		2.13879e+06	971680		0.864558		0.509145	2-Aminoisobutyrate	-0.209965		0.293159
2-Hydroxy-4-(methylthio)butyrate	51282.8	44458.9	35537.2		43759.7	7896.06		37965	43647.6	34286.5		38633	4716.15		1.1327		0.337393	2-Hydroxy-4-(methylthio)butyrate	0.179767		0.471864
2-Hydroxybutyrate	1.20737e+07	1.30436e+07	9.05625e+06		1.13912e+07	2.07946e+06		1.04811e+07	1.47047e+07	9.47791e+06		1.15546e+07	2.77385e+06		0.985858		0.879029	2-Hydroxybutyrate	-0.0205477		0.0559967
2-Keto-3-deoxy-D-gluconate	44123.8	43619.7	46353.1		44698.9	1454.62		34809.2	39659	44709.2		39725.8	4950.34		1.12519		0.160002	2-Keto-3-deoxy-D-gluconate	0.170163		0.795874
2-Oxoadipic acid	93519.3	88609.4	90433.1		90854	2481.84		90949.7	98328.8	90541.2		93273.2	4383		0.974063		0.583215	2-Oxoadipic acid	-0.0379137		0.234171
3-(2-Hydroxyphenyl)propionate	692418	603081	622075		639191	47064		476239	534229	415947		475472	59145		1.34433		0.0749106	3-(2-Hydroxyphenyl)propionate	0.426889		1.12546
3-Amino-4-hydroxybenzoic acid	15325.6	19265.6	11620.1		15403.8	3823.34		12757	17815	18019.1		16197	2980.92		0.951024		0.805007	3-Amino-4-hydroxybenzoic acid	-0.0724459		0.0942003
3-Hydroxy-3-methylglutarate	650538	630220	649784		643514	11518.8		576739	559082	553878		563233	11982.6		1.14254		0.00942643	3-Hydroxy-3-methylglutarate	0.192239		2.02565
3-Methylglutaconate	16965.9	16256.1	14633		15951.6	1195.87		14736.1	15577.2	12617		14310.1	1525.4		1.11471		0.0773821	3-Methylglutaconate	0.156674		1.11136
3-Phosphoglycerate	11793.2	9317.38	11275.4		10795.3	1305.86		9458.18	9308.53	11158.8		9975.18	1027.79		1.08222		0.392398	3-Phosphoglycerate	0.113992		0.406273
3-Ureidopropionic acid	17205.5	19018.5	22433		19552.3	2654.32		15982.3	11014.4	14732.7		13909.8	2584.12		1.40565		0.125359	3-Ureidopropionic acid	0.491238		0.901845
4-Acetamidobutyrate	13739.4	13342	8883.81		11988.4	2695.99		12305.8	8194.94	8506.81		9669.18	2288.7		1.23986		0.250037	4-Acetamidobutyrate	0.310174		0.601995
4-Hydroxybenzoic acid	60046.5	53268.7	53603.5		55639.6	3820.17		45854	55715.8	40625.7		47398.5	7662.72		1.17387		0.263719	4-Hydroxybenzoic acid	0.23127		0.578858
4-Quinolinecarboxylate	8618.74	7033.11	7350.7		7667.52	838.95		3855.44	6804.77	4807.55		5155.92	1505.21		1.48713		0.195078	4-Quinolinecarboxylate	0.57253		0.709792
5-Deoxy-5-(methylthio)adenosine	52668.7	52686	56248		53867.6	2061.53		43206.6	55874.6	37747.7		45609.6	9299.33		1.18106		0.319637	5-Deoxy-5-(methylthio)adenosine	0.240078		0.495342
Acetyl CoA	94801.1	88801.7	85177.5		89593.4	4860.4		85919.2	73306	89089		82771.4	8349.1		1.08242		0.353745	Acetyl CoA	0.114261		0.451309
Acetyl-tryptophan	1096.38	3804.58	2324.67		2408.54	1356.04		1037.3	5184.89	1939.64		2720.61	2181.3		0.885296		0.623133	Acetyl-tryptophan	-0.175769		0.205419
Aconitate	70758.8	66995.6	94630		77461.5	14987		55439.6	62749	61922.2		60036.9	4002.78		1.29023		0.170107	Aconitate	0.367628		0.769278
Adenine	1.08492e+06	1.0839e+06	983286		1.0507e+06	58387.6		833500	1.15263e+06	787282		924471	198938		1.13655		0.32957	Adenine	0.184656		0.482052
Adenosine	219740	184255	175959		193318	23255.1		124019	215731	180719		173490	46281.3		1.11429		0.659536	Adenosine	0.15613		0.180761
ADP	69801.7	59799.9	70238.2		66613.2	5904.59		47501.8	77010.4	75296.2		66602.8	16564.1		1.00016		0.999369	ADP	0.000225707		0.00027398
AICA ribonucleotide	2.00467e+06	1.61507e+06	1.71054e+06		1.77676e+06	203065		1.65577e+06	1.30738e+06	1.63356e+06		1.53224e+06	195050		1.15958		0.101784	AICA ribonucleotide	0.213608		0.99232
AICA-riboside	1.02004e+06	896488	933375		949966	63422.9		776091	711535	828611		772079	58640.9		1.2304		0.0477557	AICA-riboside	0.299128		1.32097
Alanine	2.24855e+07	2.02401e+07	2.1374e+07		2.13665e+07	1.12275e+06		1.97258e+07	1.72757e+07	1.90147e+07		1.86721e+07	1.26046e+06		1.14431		0.00432038	Alanine	0.194472		2.36448
Alpha-Ketoglutarate	384908	362322	488893		412041	67506.9		292431	265720	269000		275717	14567.4		1.49443		0.0825481	Alpha-Ketoglutarate	0.579599		1.08329
AMP	1.89004e+06	1.85536e+06	1.82762e+06		1.85768e+06	31274.1		1.51521e+06	1.99658e+06	1.50949e+06		1.67376e+06	279588		1.10988		0.377244	AMP	0.150409		0.423378
Anthranilate	7364.47	3118.56	8181.39		6221.47	2718.07		5546.16	8195.13	5134.22		6291.84	1661.12		0.988816		0.980323	Anthranilate	-0.0162256		0.00863099
Anthranilate	7243.18	3075.84	7797.86		6038.96	2581.08		4940.26	7734.05	4820.83		5831.71	1648.56		1.03554		0.94006	Anthranilate	0.0503809		0.0268445
Arginine	302895	302743	408050		337896	60755.5		239017	247312	235099		240476	6235.66		1.40511		0.123552	Arginine	0.490687		0.908152
Asparagine	2.57466e+06	2.45187e+06	2.26445e+06		2.43032e+06	156224		1.9775e+06	2.35363e+06	1.85907e+06		2.0634e+06	258228		1.17783		0.127506	Asparagine	0.236126		0.89447
Aspartate	2.02472e+07	1.81518e+07	1.83975e+07		1.89322e+07	1.14543e+06		1.53423e+07	1.51437e+07	1.66011e+07		1.56957e+07	790340		1.2062		0.0700109	Aspartate	0.270471		1.15483
ATP	1603.65	1137.07	977.233		1239.32	325.485		751.755	1615.39	1574.9		1314.02	487.354		0.943152		0.887032	ATP	-0.0844383		0.0520609
Benzoic acid	787256	450651	628184		622030	168387		539217	487764	618051		548344	65621.5		1.13438		0.49153	Benzoic acid	0.181903		0.30845
Biotin	7434.51	13253	9982.97		10223.5	2916.69		7550.24	6172.13	11358.6		8360.32	2686.45		1.22286		0.552671	Biotin	0.290259		0.257534
Caproic acid	79196.2	67455.9	64210.4		70287.5	7883.95		54171.9	60604.2	54655		56477	3582.36		1.24453		0.134852	Caproic acid	0.315604		0.870142
CDP	744.829	1736.34	2491.54		1657.57	876.014		663.169	3007.73	1122.33		1597.74	1242.48		1.03744		0.944595	CDP	0.0530328		0.0247541
Citraconic acid	174148	165708	168578		169478	4291.75		148862	156065	169169		158032	10295.2		1.07243		0.26761	Citraconic acid	0.10088		0.572498
Citramalate	1.49869e+06	1.41694e+06	1.51327e+06		1.4763e+06	51921.5		1.30343e+06	2.08083e+06	1.45866e+06		1.61431e+06	411412		0.914511		0.655654	Citramalate	-0.128928		0.183325
Citrate	5660.3	7963.51	10607.7		8077.16	2475.65		0	5576.91	5035.02		3537.31	3075.36		2.28342		0.0519274	Citrate	1.1912		1.2846
Citrulline	101264	89925.3	97247		96145.5	5749.07		81175.7	105045	82228.3		89482.9	13487.1		1.07446		0.605962	Citrulline	0.103607		0.217555
CMP	296490	263552	276827		278956	16571.9		220909	268850	239179		242979	24195		1.14807		0.263466	CMP	0.199205		0.579275
Creatinine	37133.7	38735.8	40649.4		38839.7	1760.11		30079.5	31579.2	36214.6		32624.4	3198.35		1.19051		0.0199272	Creatinine	0.251577		1.70055
Cystathionine	277712	255676	258735		264041	11938.3		228539	231845	225232		228539	3306.23		1.15534		0.0406379	Cystathionine	0.208323		1.39107
Cysteate	15036.6	11016	13440.1		13164.3	2024.44		11719.4	11604.4	12871.3		12065	700.6		1.09111		0.442755	Cysteate	0.125795		0.353837
Cysteinesulfinic acid	3705.74	2750.8	1772.53		2743.02	966.627		2800.35	2005.27	1624.62		2143.41	599.916		1.27975		0.12145	Cysteinesulfinic acid	0.355858		0.915604
Cytidine	57585.6	42485.7	48335		49468.8	7613.53		30971.5	39465.6	40073.4		36836.9	5088.61		1.34291		0.219441	Cytidine	0.425368		0.658682
d-Desthiobiotin	19627.5	17604.4	26571		21267.6	4702.93		12002.1	13187.5	13575.1		12921.6	819.544		1.6459		0.0793577	d-Desthiobiotin	0.718877		1.10041
D-Glyceraldehyde-3-phosphate	20293.1	20995.3	15293.2		18860.5	3109.29		13484.7	34315.5	13829		20543	11928.5		0.918096		0.806113	D-Glyceraldehyde-3-phosphate	-0.123283		0.0936041
dAMP	57601.6	45383.2	47246		50077	6582.78		46656.2	56071.8	50923.8		51217.3	4714.63		0.977736		0.874475	dAMP	-0.0324833		0.0582527
dCMP	35798.9	31543.9	32498.7		33280.5	2232.65		30708.4	37499.3	32581.1		33596.3	3507.4		0.9906		0.930184	dCMP	-0.0136258		0.031431
Dihydroorotic acid	1.21556e+06	1.2898e+06	568816		1.02473e+06	396573		1.07814e+06	680596	528508		762414	283803		1.34406		0.274003	Dihydroorotic acid	0.426594		0.562244
Dihydroxyacetone phosphate	55800.3	52928.6	47176.4		51968.4	4391.4		63716	45429.8	59201.4		56115.7	9525.62		0.926095		0.557472	Dihydroxyacetone phosphate	-0.110769		0.253777
dTMP	152681	144862	139326		145623	6710.39		133544	151508	128258		137770	12187.6		1.057		0.410777	dTMP	0.0799787		0.386393
dUMP	37527.1	22538.9	27375.8		29147.2	7649.5		29229.7	19878.3	30238.1		26448.7	5712.44		1.10203		0.490381	dUMP	0.140162		0.309466
FAD	31557.1	23909.8	25983.4		27150.1	3954.91		20541.6	23234	19540.6		21105.4	1910.18		1.28641		0.180721	FAD	0.363347		0.742991
Fructose-1 6-bisphosphate	2303.34	1134.34	1498.53		1645.4	598.181		1059.68	1092.62	3647.74		1933.35	1484.8		0.851063		0.799175	Fructose-1 6-bisphosphate	-0.232663		0.0973583
Fructose-6-phosphate	16103.2	19306.7	23265.1		19558.3	3587.58		23080.2	16555	18430.2		19355.1	3359.46		1.0105		0.960557	Fructose-6-phosphate	0.0150675		0.0174767
Glucosamine 6-phosphate	6009.02	6322.98	7462.5		6598.17	764.819		6254.81	6031.75	6786.79		6357.78	387.91		1.03781		0.463298	Glucosamine 6-phosphate	0.053541		0.334139
Glucosamine 6-sulfate	4567.46	2347.47	1786		2900.31	1470.83		4169.85	3116.69	2394.36		3226.97	892.87		0.898771		0.465349	Glucosamine 6-sulfate	-0.153974		0.332221
Glucose	643194	633643	1.13942e+06		805419	289293		442884	438470	433487		438280	4701.21		1.83768		0.16253	Glucose	0.877886		0.789067
Glucose 1-phosphate	15838	19042.2	22174.5		19018.2	3168.32		20558.7	15623.6	17305.2		17829.2	2508.93		1.06669		0.728828	Glucose 1-phosphate	0.0931438		0.137375
Glucose 6-phosphate	42041.2	37603.4	43547.2		41063.9	3090.08		32999.4	33889.9	34826.8		33905.4	913.817		1.21113		0.0534544	Glucose 6-phosphate	0.276358		1.27202
Glutamate	1.75679e+08	1.59672e+08	1.57059e+08		1.64137e+08	1.00808e+07		1.43869e+08	1.58335e+08	1.40108e+08		1.47437e+08	9.62289e+06		1.11326		0.198094	Glutamate	0.154796		0.703128
Glutamine	1.9128e+07	1.6931e+07	1.83341e+07		1.8131e+07	1.11248e+06		1.41902e+07	1.1005e+07	1.42169e+07		1.31374e+07	1.8467e+06		1.38011		0.0107862	Glutamine	0.464785		1.96713
Glycerate	817910	1.04389e+06	802917		888240	135008		740444	1.29665e+06	683901		906998	338630		0.979319		0.887934	Glycerate	-0.0301497		0.0516193
Glycerol 3-phosphate	1.05114e+06	1.03096e+06	976897		1.01967e+06	38387.7		942586	772362	831049		848666	86468.3		1.20149		0.063065	Glycerol 3-phosphate	0.264828		1.20021
Glycine	898170	820530	750497		823066	73868.8		703371	628476	679841		670563	38299.5		1.22743		0.0650817	Glycine	0.295636		1.18654
GMP	207925	192328	229395		209883	18611		170952	221888	186081		192974	26158.4		1.08762		0.543556	GMP	0.121178		0.264756
Guanine	0	1442.35	1528.67		990.338	858.743		1365.04	11939	1493.64		4932.55	6068.08		0.200776		0.35493	Guanine	-2.31634		0.449858
Guanosine	182932	158056	168644		169877	12483.9		113349	192266	169563		158393	40627.3		1.07251		0.74348	Guanosine	0.100985		0.128731
Hypoxanthine	1197.42	3309.67	1179.86		1895.65	1224.61		1947.51	17338	6082.13		8455.88	7965.1		0.224181		0.236337	Hypoxanthine	-2.15726		0.626468
IMP	129732	155665	129217		138205	15123.7		158174	244553	142527		181751	54947.5		0.760405		0.199916	IMP	-0.39516		0.699153
Indole-3-acetaldehyde	34918.3	21293	29558.3		28589.8	6864.08		15604.1	20268.9	17543.3		17805.4	2343.41		1.60568		0.179638	Indole-3-acetaldehyde	0.683186		0.745602
Inosine	109930	112794	98457.7		107061	7586.79		84645.2	180763	121993		129134	48455.4		0.829066		0.49855	Inosine	-0.270441		0.302291
Isocitrate	1673.46	3751.17	4719.53		3381.39	1556.34		4047.5	7476.63	3036.15		4853.43	2327.36		0.696701		0.460673	Isocitrate	-0.521388		0.336607
Isoleucine	1.18702e+07	1.15658e+07	1.26027e+07		1.20129e+07	533017		9.16042e+06	9.46873e+06	9.74282e+06		9.45732e+06	291367		1.27022		0.00823347	Isoleucine	0.345081		2.08442
Lactate	1.21415e+08	1.1887e+08	9.75288e+07		1.12605e+08	1.3118e+07		1.03125e+08	1.18516e+08	9.3896e+07		1.05179e+08	1.24378e+07		1.0706		0.310385	Lactate	0.0984219		0.5081
Leucine	5.73161e+07	5.3331e+07	5.76307e+07		5.60926e+07	2.39675e+06		4.35541e+07	4.5776e+07	4.41517e+07		4.4494e+07	1.14976e+06		1.26068		0.029112	Leucine	0.334201		1.53593
Lysine	2.13782e+06	2.15747e+06	2.84107e+06		2.37879e+06	400474		1.63472e+06	1.7578e+06	1.67381e+06		1.68878e+06	62892.8		1.40858		0.103038	Lysine	0.494246		0.987004
Malate	702614	590301	686127		659681	60647.2		573242	618046	575499		588929	25241.2		1.12014		0.28946	Malate	0.163674		0.538411
Maleic acid	338382	313852	328800		327011	12362.4		303612	287105	270825		287181	16393.4		1.1387		0.0510619	Maleic acid	0.187382		1.2919
Malonic acid	466767	423577	606283		498876	95491.3		358207	519370	393402		423660	84735.1		1.17754		0.493968	Malonic acid	0.235773		0.306301
Mannose 6-phosphate	24358.1	17599.1	23701.9		21886.3	3727.35		17243.3	21084.9	18294.2		18874.1	1985.4		1.15959		0.456102	Mannose 6-phosphate	0.213621		0.340938
Methionine	4.40893e+06	4.04802e+06	4.33813e+06		4.26503e+06	191240		3.51243e+06	3.29211e+06	3.59101e+06		3.46518e+06	154951		1.23082		0.00364078	Methionine	0.299624		2.4388
Methyl Galactoside	4166.3	4012.06	12538.7		6905.67	4878.92		5733.04	9057.48	3616.55		6135.69	2742.72		1.12549		0.871381	Methyl Galactoside	0.170555		0.0597918
Mevalonate	2.1095e+07	1.77342e+07	1.95691e+07		1.94661e+07	1.6828e+06		1.68316e+07	1.3482e+07	1.68954e+07		1.57363e+07	1.95258e+06		1.23702		0.0194614	Mevalonate	0.306867		1.71083
N-Acetyl-asparagine	2.72296e+06	2.55752e+06	2.43861e+06		2.57303e+06	142809		2.26202e+06	2.30083e+06	2.3024e+06		2.28842e+06	22873.3		1.12437		0.0953045	N-Acetyl-asparagine	0.169115		1.02089
N-Acetyl-aspartate	5.59595e+07	5.10821e+07	5.0031e+07		5.23575e+07	3.16335e+06		4.72071e+07	4.79707e+07	4.68009e+07		4.73262e+07	593957		1.10631		0.113893	N-Acetyl-aspartate	0.145758		0.943503
N-Acetyl-glutamate	1.00121e+06	1.00335e+06	939500		981356	36263.7		872307	1.01048e+06	877675		920155	78272.7		1.06651		0.259464	N-Acetyl-glutamate	0.0928988		0.585924
N-Acetyl-L-alanine	473770	417586	420858		437405	31535.8		379993	339245	366341		361860	20740		1.20877		0.0220946	N-Acetyl-L-alanine	0.273538		1.65571
N-Acetyl-L-cysteine	0	1433.81	1395.93		943.246	817.095		0	5170.1	2739.04		2636.38	2586.58		0.357781		0.261379	N-Acetyl-L-cysteine	-1.48285		0.58273
N-Acetyl-L-phenylalanine	151867	128810	153232		144636	13722.8		117176	109260	118956		115131	5161.21		1.25628		0.0273184	N-Acetyl-L-phenylalanine	0.329155		1.56355
N-Acetyl-Leucine	331898	257616	296971		295495	37163		237170	214013	241300		230827	14707.5		1.28016		0.052482	N-Acetyl-Leucine	0.35632		1.27999
N-Acetyl-lysine	1.11876e+06	904321	1.281e+06		1.10136e+06	188941		838946	684659	1.07999e+06		867865	199246		1.26905		0.0102111	N-Acetyl-lysine	0.343745		1.99093
N-Acetyl-methionine	839887	781457	785546		802297	32618.5		639046	658771	640598		646138	10967.4		1.24168		0.0214515	N-Acetyl-methionine	0.312293		1.66854
N-Acetyl-proline	16393	19288.9	19738		18473.3	1815.53		17449.5	15952.4	14411.7		15937.9	1518.95		1.15908		0.31094	N-Acetyl-proline	0.212985		0.507323
N-Acetyl-serine	6.81688e+07	6.36117e+07	6.39637e+07		6.52481e+07	2.53557e+06		5.67609e+07	5.70632e+07	5.73973e+07		5.70738e+07	318325		1.14322		0.0369672	N-Acetyl-serine	0.193107		1.43218
N-Acetylglycine	8.03782e+06	6.90733e+06	7.15633e+06		7.36716e+06	594000		6.63147e+06	6.52151e+06	6.38729e+06		6.51342e+06	122293		1.13107		0.103082	N-Acetylglycine	0.177693		0.986818
N-Acetylneuraminic acid	53623.2	48871	49877.3		50790.5	2504.26		39434.4	47886.2	40607.4		42642.6	4578.76		1.19107		0.168735	N-Acetylneuraminic acid	0.252263		0.772796
N-Formyl-L-methionine	36947.1	33756.3	27338.7		32680.7	4893.66		27234.7	34988.9	28037.2		30086.9	4264.14		1.08621		0.542282	N-Formyl-L-methionine	0.119303		0.265775
N-Formylglycine	84029.3	71149.7	82504.6		79227.9	7037.34		61409.2	62203	57728.2		60446.8	2387.59		1.3107		0.0631236	N-Formylglycine	0.390341		1.19981
NAD	484893	450465	460087		465148	17763.7		413504	442652	413385		423181	16862.9		1.09917		0.151458	NAD	0.136418		0.819708
NADH	88492.4	94566.8	90959.2		91339.4	3055.01		95528.2	83462.3	83726.8		87572.4	6891.15		1.04302		0.565138	NADH	0.0607613		0.247846
NADP	27482.6	23823.8	26991.7		26099.4	1985.91		17149.9	19365.8	21668.5		19394.7	2259.44		1.34569		0.0671658	NADP	0.428349		1.17285
NADPH	6891.04	8287.07	4659.74		6612.62	1829.62		5324.7	4617.45	4967.32		4969.83	353.634		1.33055		0.288964	NADPH	0.412026		0.539156
NegIS_Serine-13C3-15N1	256040	235846	247149		246345	10120.9		227685	230307	238590		232194	5692.17		1.06095		0.186571	NegIS_Serine-13C3-15N1	0.0853515		0.729156
O-Phospho-serine	11930.9	12307.9	15872.7		13370.5	2175.14		9754.1	10219.8	14168.8		11380.9	2425.6		1.17482		0.0052792	O-Phospho-serine	0.232439		2.27743
O-Succinyl-L-homoserine	223576	270150	191631		228453	39486.1		205137	332344	180922		239468	81339.4		0.954001		0.709815	O-Succinyl-L-homoserine	-0.0679369		0.148855
Ophthalmate	149798	116493	121393		129228	17982		122419	98737.9	110468		110542	11840.5		1.16904		0.0594787	Ophthalmate	0.22533		1.22564
Orotate	1.1266e+06	1.33562e+06	603421		1.02188e+06	377164		1.04885e+06	653138	475647		725877	293440		1.40779		0.266195	Orotate	0.493429		0.5748
Pantothenate	150168	150567	177538		159424	15688.2		118347	104553	135848		119583	15683.8		1.33317		0.0109324	Pantothenate	0.414859		1.96129
Phenylalanine	9.3605e+06	8.70645e+06	1.14628e+07		9.84325e+06	1.44019e+06		7.50255e+06	7.807e+06	8.41827e+06		7.90927e+06	466345		1.24452		0.089331	Phenylalanine	0.31559		1.049
Pipecolate	60269.7	60341.9	51871.9		57494.5	4869.46		48871.3	46073.2	50922.6		48622.3	2434.25		1.18247		0.159684	Pipecolate	0.241805		0.796739
Proline	2.30282e+07	2.07863e+07	2.1564e+07		2.17928e+07	1.13835e+06		1.96696e+07	1.96586e+07	1.96034e+07		1.96439e+07	35489.7		1.1094		0.0807722	Proline	0.149774		1.09274
Pterine	22823.7	23676.9	14045.2		20181.9	5331.7		18060.6	23635.9	17100.8		19599.1	3528.74		1.02974		0.821612	Pterine	0.0422779		0.0853332
Pyroglutamate	4.17153e+07	4.08015e+07	4.33813e+07		4.1966e+07	1.30808e+06		3.48433e+07	3.60564e+07	3.56157e+07		3.55052e+07	614063		1.18197		0.0186889	Pyroglutamate	0.241193		1.72842
Pyruvate	532931	518334	557244		536170	19655.9		488594	508982	447484		481687	31325.5		1.11311		0.205296	Pyruvate	0.154595		0.68762
Ribitol	48197.3	57059.4	46383		50546.6	5712.76		43068.7	48736.3	43658.6		45154.5	3115.9		1.11941		0.0797672	Ribitol	0.162743		1.09818
Ribose 5-phosphate	83310.8	68464.7	82575.2		78116.9	8367.12		69010.9	61320.4	72712		67681.1	5811.08		1.15419		0.037689	Ribose 5-phosphate	0.206882		1.42378
Ribulose-5-phosphate	68058.7	65737.1	67870.7		67222.2	1289.52		48894.8	65002.5	49582.8		54493.4	9107.66		1.23358		0.168035	Ribulose-5-phosphate	0.302857		0.774601
Serine	757962	680553	755974		731496	44129.5		512885	468512	507812		496403	24286.8		1.47359		0.00240946	Serine	0.559339		2.61808
Stachyose	10738.9	8066.94	13971.6		10925.8	2956.77		6895.4	7186.09	6957.27		7012.92	153.127		1.55795		0.15775	Stachyose	0.639653		0.802031
Succinic acid	2.52666e+07	2.13324e+07	2.27989e+07		2.31326e+07	1.98819e+06		1.98663e+07	2.10381e+07	1.98977e+07		2.02674e+07	667670		1.14137		0.191377	Succinic acid	0.19077		0.718111
Tartrate	33906.2	28302.6	40211		34139.9	5957.65		22124.7	25614.9	28291.5		25343.7	3092.37		1.34708		0.102396	Tartrate	0.429834		0.989719
Thiamine pyrophosphate	686.478	542.612	1627.03		952.039	588.965		372.159	735.872	560.929		556.32	181.901		1.71131		0.392449	Thiamine pyrophosphate	0.775105		0.406216
Threonine	1.43799e+07	1.1116e+07	1.53576e+07		1.36178e+07	2.22113e+06		1.03968e+07	6.36474e+06	9.94886e+06		8.90347e+06	2.20998e+06		1.5295		0.00754978	Threonine	0.613058		2.12207
Thymidine	262340	194116	234052		230170	34277.4		174909	217937	212536		201794	23439.7		1.14062		0.472314	Thymidine	0.189812		0.325769
Thymine	251383	221741	272040		248388	25283		221701	241204	215063		225989	13588.1		1.09911		0.422075	Thymine	0.136339		0.374611
Tryptophan	1.27644e+06	1.28227e+06	1.55104e+06		1.36992e+06	156888		985816	1.14299e+06	1.05075e+06		1.05985e+06	78981.7		1.29255		0.0975625	Tryptophan	0.370224		1.01072
Tyrosine	348052	347497	445048		380199	56161.6		259252	297212	274513		276992	19100.9		1.3726		0.100522	Tyrosine	0.456909		0.99774
UDP	56965	42251.7	57794.5		52337	8744.02		30446.7	62155.7	56242.9		49615.1	16861.5		1.05486		0.857967	UDP	0.0770531		0.0665293
UDP-Glucose	37342.1	34091.2	49247		40226.8	7979.08		31102.9	33331.5	40289.5		34908	4791.89		1.15237		0.158119	UDP-Glucose	0.2046		0.801016
UMP	1.0787e+06	1.04051e+06	918963		1.01272e+06	83415.3		973397	1.03839e+06	917408		976399	60546.8		1.0372		0.402698	UMP	0.0526997		0.39502
Uracil	1.33914e+06	1.27158e+06	1.10631e+06		1.23901e+06	119786		1.56444e+06	954373	1.49878e+06		1.3392e+06	334880		0.92519		0.686005	Uracil	-0.112178		0.163673
Uridine	553355	542502	494632		530163	31245.4		447147	522828	474513		481496	38320.5		1.10107		0.232803	Uridine	0.138913		0.633012
Urocanate	1.17867e+06	1.01427e+06	926286		1.03974e+06	128107		966572	1.07287e+06	870890		970110	101036		1.07178		0.468487	Urocanate	0.100006		0.329302
Valine	1.00727e+07	9.1241e+06	9.75288e+06		9.6499e+06	482615		7.64305e+06	7.77564e+06	7.77071e+06		7.7298e+06	75168.7		1.2484		0.0256617	Valine	0.320083		1.59071
XMP	13276.6	16095.5	11521.2		13631.1	2307.65		10876	14090.2	12505.9		12490.7	1607.2		1.0913		0.397656	XMP	0.126049		0.400492

## Sheet: 180 min treatment
compound	ion counts Cu_180 min_1/culture OD	ion counts Cu_180 min_2/culture OD	ion counts Cu_180 min_3/culture OD		avg ion counts_Cu_180 min	std dev Cu_180 min		ion counts non-treated_180 min_1/culture OD	ion counts non-treated_180 min_2/culture OD	ion counts non-treated_180 min_3/culture OD		avg ion counts_non-treated_180 min	std dev non-treated_180 min		fold change non-treated / treated		Student's t-test	compound	log2 fold-change		negative Log10 p-value
2 3-cCMP	37271.9	25397.2	20638.3		27769.1	8566.72		16247.7	17471.2	30251.4		21323.4	7756.05		1.30228		0.543173	2 3-cCMP	0.381042		0.265062
2-Aminoisobutyrate	229677	288578	263515		260590	29559.3		179249	200611	264728		214862	44485.9		1.21282		0.218939	2-Aminoisobutyrate	0.278367		0.659676
2-Deoxyuridine	57603.7	139653	59665.8		85640.9	46787.4		128882	120239	168415		139178	25685.7		0.615331		0.294659	2-Deoxyuridine	-0.700565		0.530681
2-Hydroxy-4-(methylthio)butyrate	89438.6	131833	96340.9		105871	22747		83468.7	84523.5	140186		102726	32445.7		1.03061		0.91592	2-Hydroxy-4-(methylthio)butyrate	0.0435		0.0381424
2-Hydroxybutyrate	6.13633e+06	6.91104e+06	6.04573e+06		6.36437e+06	475591		4.92407e+06	5.04911e+06	6.50734e+06		5.49351e+06	880230		1.15853		0.335294	2-Hydroxybutyrate	0.21229		0.474574
2-Oxoadipic acid	168797	181512	157623		169311	11952.7		103596	115882	156309		125262	27580.1		1.35165		0.175392	2-Oxoadipic acid	0.434719		0.755991
3-(2-Hydroxyphenyl)propionate	348819	489759	320868		386482	90525.8		309308	425319	568156		434261	129655		0.889976		0.679964	3-(2-Hydroxyphenyl)propionate	-0.168161		0.167514
3-Phosphoglycerate	8575.95	11207.1	7518.65		9100.56	1899.36		1820.35	0	2359		1393.12	1236.17		6.53252		0.0509409	3-Phosphoglycerate	2.70764		1.29293
5-Deoxy-5-(methylthio)adenosine	23714	39228.4	31025.9		31322.7	7761.44		16225.7	39332.6	46114.2		33890.8	15669.7		0.924225		0.735936	5-Deoxy-5-(methylthio)adenosine	-0.113684		0.13316
Acetoacetate	70672.4	95682.3	69250.1		78534.9	14867.1		63449.1	81502.9	166894		103949	55254.8		0.755516		0.55507	Acetoacetate	-0.404466		0.255652
Acetyl-arginine	17989.1	21583.2	17861.2		19144.5	2112.94		12687.9	7520.47	17068.8		12425.7	4779.54		1.54072		0.226737	Acetyl-arginine	0.623605		0.644478
Acetyl-serine	2.29213e+06	2.88633e+06	2.52094e+06		2.56646e+06	299706		1.9016e+06	1.91448e+06	2.76466e+06		2.19358e+06	494614		1.16999		0.399412	Acetyl-serine	0.226494		0.398579
Aconitate	46465.6	56782	46511.9		49919.8	5942.84		30115.7	40149.2	82144.2		50803	27602		0.982615		0.964079	Aconitate	-0.0253015		0.0158872
Adenine	3.15543e+06	3.396e+06	3.41924e+06		3.32356e+06	146066		1.12229e+06	1.2965e+06	1.89952e+06		1.43944e+06	407852		2.30893		0.00932271	Adenine	1.20722		2.03046
Adenosine	55697.3	89112.5	47508.5		64106.1	22039.9		62137.7	55289.6	60532.3		59319.9	3581.43		1.08068		0.774802	Adenosine	0.111945		0.110809
ADP	13184.2	25704.4	18735.3		19208	6273.47		13280.4	12001.7	26489		17257	8020.62		1.11305		0.785381	ADP	0.154519		0.10492
AICA-riboside	4.58114e+06	5.69138e+06	5.36136e+06		5.21129e+06	570127		5.22263e+06	6.00726e+06	6.49541e+06		5.90843e+06	642118		0.882009		0.0993357	AICA-riboside	-0.181134		1.00289
AICAR (ZMP)	452417	550775	489719		497637	49654.8		314899	335106	490000		380001	95795.7		1.30957		0.203421	AICAR (ZMP)	0.38909		0.691604
Alanine	4.17082e+06	4.53748e+06	3.85372e+06		4.18734e+06	342178		4.05351e+06	4.69791e+06	5.31382e+06		4.68841e+06	630208		0.893126		0.411032	Alanine	-0.163065		0.386124
Alpha-Ketoglutarate	368099	779171	369325		505532	236979		474173	837401	1.31168e+06		874418	419979		0.578135		0.327508	Alpha-Ketoglutarate	-0.790521		0.484779
AMP	836524	962174	887222		895307	63214.1		673213	730307	1.02439e+06		809302	188444		1.10627		0.527153	AMP	0.145703		0.278064
Arabinose	337246	408006	318587		354613	47171.5		216860	273474	446319		312218	119535		1.13579		0.667958	Arabinose	0.183694		0.175251
Arabitol	207318	240810	261416		236514	27303.5		163111	293935	365814		274287	102770		0.862289		0.477455	Arabitol	-0.213756		0.321068
Arginine	179773	290287	187022		219027	61819		189110	280056	516793		328653	169161		0.666438		0.424721	Arginine	-0.585457		0.371897
Asparagine	274138	422851	275638		324209	85429.7		560025	552775	650746		587849	54591		0.551518		0.0665653	Asparagine	-0.85852		1.17675
Aspartate	1.65439e+06	2.16829e+06	1.84634e+06		1.88967e+06	259679		1.06191e+06	1.06509e+06	1.51444e+06		1.21381e+06	260358		1.55681		0.0963723	Aspartate	0.638591		1.01605
Citramalate	228877	239599	215996		228158	11817.7		464524	580389	296397		447103	142795		0.510302		0.101482	Citramalate	-0.970577		0.993611
Citrate	9808.7	14752.3	9387.73		11316.2	2983.14		6304.71	8586.89	8576.49		7822.7	1314.62		1.44659		0.152261	Citrate	0.532656		0.817413
Citrulline	77256.2	104026	93457.9		91579.9	13483.2		79604.2	87186	106673		91154.4	13963.9		1.00467		0.965772	Citrulline	0.00671946		0.0151253
CMP	113548	125784	115408		118246	6593.31		69367.2	82310.3	129747		93808.2	31789.7		1.26051		0.33467	CMP	0.334011		0.475383
Creatinine	83483.6	71601.8	53295.8		69460.4	15207.4		41546.6	60650.8	97486.1		66561.2	28434.2		1.04356		0.918875	Creatinine	0.0615089		0.0367437
Cystathionine	43939.3	57071.3	40087.9		47032.8	8904.31		31666.6	40907.4	61940.9		44838.3	15515.3		1.04894		0.87255	Cystathionine	0.0689363		0.0592097
Cysteate	28628.1	35883.9	33280.2		32597.4	3675.78		19737.3	22612.8	37086.6		26478.9	9298.37		1.23107		0.354642	Cysteate	0.299914		0.45021
Cytidine	3109.53	3809.76	3261.17		3393.48	368.391		4241.82	3536.48	0		2592.76	2272.93		1.30883		0.599507	Cytidine	0.388276		0.222206
dAMP	37370.2	50134.8	38086.8		41863.9	7171.76		39770.9	47512	48520.4		45267.8	4787.07		0.924806		0.465145	dAMP	-0.112777		0.332411
dCMP	8266.79	12661.2	9391.2		10106.4	2282.82		11297	10776.8	21099.3		14391	5815.36		0.702271		0.393684	dCMP	-0.509901		0.404853
Dihydroorotic acid	0	0	0		0	0		0	0	4870.68		1623.56	2812.09		0		0.42265	Dihydroorotic acid	#NUM!		0.374019
Dihydroxyacetone phosphate	19034.5	11614.2	18434.8		16361.2	4121.9		4690.87	4126.07	2851.22		3889.39	942.383		4.20663		0.0384102	Dihydroxyacetone phosphate	2.07266		1.41555
dTMP	84061.1	76910	77549.8		79506.9	3956.93		48266.9	57995.2	79381.8		61881.3	15917.3		1.28483		0.246691	dTMP	0.361577		0.607847
dUMP	71828.7	84651.2	66812.9		74431	9199.45		110624	108081	141500		120069	18604		0.619903		0.0951907	dUMP	-0.689885		1.02141
FAD	15209.4	16066.4	13263.9		14846.6	1436.03		9007.34	14440.2	10656.2		11367.9	2785.46		1.306		0.129523	FAD	0.38516		0.887654
FAPy-adenine	3290.36	7348.48	5106.62		5248.49	2032.78		4033.3	6739.58	5274.11		5349	1354.69		0.981209		0.821461	FAPy-adenine	-0.0273669		0.0854132
Fructose 6-phosphate	2720.31	6776.79	2906.45		4134.52	2290.17		3172.15	2346.43	4229.3		3249.29	943.801		1.27244		0.669961	Fructose 6-phosphate	0.347593		0.17395
Glucosamine 6-phosphate	3986.53	4698.11	5961.11		4881.92	1000.04		4072.87	2369.81	12211.2		6217.96	5259.7		0.785131		0.653072	Glucosamine 6-phosphate	-0.348995		0.185039
Glucose	35096.7	16262.6	26092.5		25817.3	9420.05		19199	30463.5	39017.2		29559.9	9939.94		0.873389		0.739964	Glucose	-0.195304		0.130789
Glucose 6-phosphate	6216.87	5963.47	6906.54		6362.29	488.065		1788.46	1820.09	7204.8		3604.45	3118.03		1.76512		0.2133	Glucose 6-phosphate	0.819767		0.671009
Glutamate	2.68484e+07	3.11421e+07	2.91359e+07		2.90421e+07	2.14838e+06		2.0467e+07	2.16004e+07	3.08673e+07		2.43116e+07	5.70564e+06		1.19458		0.294195	Glutamate	0.256501		0.531365
Glutamine	1.03644e+06	1.37129e+06	1.09671e+06		1.16815e+06	178493		1.29834e+06	1.47608e+06	1.60375e+06		1.45939e+06	153389		0.800434		0.130605	Glutamine	-0.321146		0.884041
Gly-Gly	18568.2	26397.7	18626.1		21197.3	4503.72		56566.5	58830.2	37002.4		50799.7	12002.3		0.417273		0.0367676	Gly-Gly	-1.26094		1.43453
Glycerol 3-phosphate	126725	165942	124584		139084	23284.6		192486	193234	307295		231005	66070.3		0.602082		0.188081	Glycerol 3-phosphate	-0.731969		0.725656
Glycine	421113	584056	463493		489554	84539.8		446218	442660	567620		485499	71141.3		1.00835		0.960411	Glycine	0.0119981		0.017543
GMP	131199	178568	167977		159248	24861.7		112774	110088	152431		125097	23709.3		1.27299		0.185252	GMP	0.348222		0.732237
Guanine	27131.3	21872.7	28422.6		25808.8	3469.41		20251	21663.2	17989		19967.7	1853.43		1.29253		0.19061	Guanine	0.370195		0.719855
Guanosine	12169.6	31189.8	17215.7		20191.7	9853.13		18070.1	18607.6	20801.9		19159.9	1447.22		1.05385		0.875479	Guanosine	0.075674		0.0577543
Histidine	43149.9	77001.9	46999.9		55717.2	18533.3		52780.5	61373.3	97963.8		70705.9	23993.9		0.788014		0.520742	Histidine	-0.343707		0.283377
Hydrocortisone	5208.72	8588.49	19219.7		11005.6	7311.55		8828.93	58353.5	82939.6		50040.7	37748.2		0.219934		0.164593	Hydrocortisone	-2.18486		0.783589
Hydrocortisone 21-acetate	68293.5	154360	260326		160993	96188		48138.3	181282	328814		186078	140399		0.865192		0.430556	Hydrocortisone 21-acetate	-0.208908		0.36597
IMP	55064.9	73166.8	66578		64936.6	9161.89		60085.4	53344.9	95141.5		69523.9	22440		0.934018		0.773814	IMP	-0.0984778		0.111363
Indole-3-acetaldehyde	4414.42	4755.69	4818.53		4662.88	217.453		3855.91	4626.22	13312.6		7264.9	5251.57		0.641837		0.470617	Indole-3-acetaldehyde	-0.63972		0.327332
Isoleucine	8.50403e+06	1.03242e+07	8.7758e+06		9.20134e+06	981863		5.65958e+06	7.20016e+06	1.12292e+07		8.02963e+06	2.87595e+06		1.14592		0.584609	Isoleucine	0.19651		0.233135
Isovalerylglycine	21734.4	26342.6	19491.3		22522.8	3492.99		19274.7	22713	30981.7		24323.1	6017.32		0.925982		0.746449	Isovalerylglycine	-0.110944		0.127
Lactate	1.31234e+07	1.84673e+07	1.24196e+07		1.46701e+07	3.30724e+06		1.9648e+07	2.03421e+07	3.49278e+07		2.49726e+07	8.62842e+06		0.587447		0.240972	Lactate	-0.76747		0.618034
Leucine	2.46072e+07	3.67438e+07	2.69324e+07		2.94278e+07	6.4416e+06		2.03383e+07	2.48777e+07	4.19485e+07		2.90548e+07	1.13946e+07		1.01284		0.967055	Leucine	0.0184018		0.0145486
Lysine	1.29678e+06	2.22688e+06	1.37157e+06		1.63174e+06	516757		1.28458e+06	1.93912e+06	3.48067e+06		2.23479e+06	1.1275e+06		0.730155		0.509314	Lysine	-0.453725		0.293014
Malate	115874	149866	126774		130838	17356.4		116042	177267	155068		149459	30995.2		0.875412		0.181156	Malate	-0.191965		0.741946
Methionine	6.04253e+06	7.78844e+06	6.13821e+06		6.65639e+06	981548		4.0714e+06	5.04798e+06	8.96794e+06		6.02911e+06	2.59152e+06		1.10404		0.753343	Methionine	0.142796		0.123007
Methionine sulfoxide	29830.8	56016.7	26346.7		37398.1	16218		43093.1	71161	85135.9		66463.3	21411.5		0.562688		0.189857	Methionine sulfoxide	-0.829593		0.721574
Methyl Galactoside	5075.41	14238.8	5691.76		8335.33	5121.84		21745.6	27463.3	18861.5		22690.1	4377.99		0.367355		0.00644255	Methyl Galactoside	-1.44475		2.19094
Mevalonate	9.25278e+06	1.28334e+07	8.99064e+06		1.03589e+07	2.14695e+06		6.26817e+06	6.09118e+06	1.26795e+07		8.34629e+06	3.75374e+06		1.24114		0.577177	Mevalonate	0.311669		0.238691
N-Acetyl-asparagine	87938.6	111539	98982.5		99486.7	11808.4		70044.5	75276.7	101953		82424.7	17113		1.207		0.271141	N-Acetyl-asparagine	0.271428		0.566804
N-Acetyl-aspartate	2.88771e+06	3.10508e+06	3.00506e+06		2.99928e+06	108800		3.50299e+06	4.10799e+06	3.18416e+06		3.59838e+06	469247		0.833509		0.128129	N-Acetyl-aspartate	-0.26273		0.892352
N-Acetyl-Glucosamine	461948	328409	447932		412763	73387.9		354473	461049	437120		417547	55918.9		0.988542		0.951557	N-Acetyl-Glucosamine	-0.016626		0.0215653
N-Acetyl-glutamate	202579	252327	189536		214814	33135.3		450136	435000	217318		367485	130268		0.584552		0.143982	N-Acetyl-glutamate	-0.774596		0.841693
N-acetyl-glutamine	78380.2	84645	82512.3		81845.9	3185.12		62612.9	62452.4	97473.2		74179.5	20173.1		1.10335		0.572538	N-acetyl-glutamine	0.141889		0.242196
N-Acetyl-L-alanine	287843	370062	298390		318765	44736.4		232759	263680	528317		341586	162452		0.933192		0.847544	N-Acetyl-L-alanine	-0.0997537		0.0718378
N-Acetyl-Leucine	279861	377624	281868		313118	55873.5		284349	321579	393241		333056	55345.9		0.940134		0.72319	N-Acetyl-Leucine	-0.0890622		0.140748
N-Acetyl-lysine	394447	496579	416926		435984	53667.1		280939	289235	338810		302995	31293.4		1.43892		0.0747495	N-Acetyl-lysine	0.524982		1.12639
N-Acetyl-methionine	417888	526877	414240		453002	64003.7		384221	440292	672071		498861	152602		0.908071		0.710165	N-Acetyl-methionine	-0.139123		0.148641
N-Acetyl-phenylalanine	63510	77814.7	73317.7		71547.5	7314.81		52586.4	81656.7	100103		78115.3	23955.4		0.915921		0.610164	N-Acetyl-phenylalanine	-0.126705		0.214554
N-Acetyl-proline	42967	17139.6	39251.8		33119.5	13963.1		7823.19	23196.7	26582.8		19200.9	9997.79		1.72489		0.362996	N-Acetyl-proline	0.786507		0.440098
N-Acetylglycine	2.17079e+06	2.44647e+06	1.96612e+06		2.19446e+06	241050		1.73094e+06	1.65575e+06	2.48121e+06		1.95597e+06	456428		1.12193		0.603247	N-Acetylglycine	0.165987		0.219505
N-Acetylneuraminic acid	38998.6	44037.6	40163		41066.4	2638.17		34672.3	31637.5	44515.2		36941.7	6732.1		1.11166		0.48363	N-Acetylneuraminic acid	0.152709		0.315487
N-carbamoyl-aspartate	4065.45	9071.99	6991.65		6709.7	2515.15		4264.57	3649.31	8675.7		5529.86	2741.69		1.21336		0.640327	N-carbamoyl-aspartate	0.279004		0.193598
N-Formyl-L-methionine	21591.6	16812.2	21513.3		19972.4	2737.06		5878.39	20921.9	22488.1		16429.5	9170.98		1.21564		0.622855	N-Formyl-L-methionine	0.281722		0.205613
NAD	93734.9	139152	113742		115543	22761.9		95274.9	110729	138918		114974	22129		1.00495		0.974068	NAD	0.00712162		0.0114109
NADH	30793.3	17758.2	23312.5		23954.7	6541.22		6214.1	8262.41	14507.1		9661.19	4319.81		2.47947		0.108884	NADH	1.31003		0.963034
O-Succinyl-L-homoserine	14024.8	27937.6	17858.3		19940.2	7186.26		84586.4	84207.7	51602.7		73465.6	18934.8		0.271423		0.0378253	O-Succinyl-L-homoserine	-1.88139		1.42222
Ophthalmate	31108.3	40174.8	33796		35026.4	4656.79		22928.4	22881.2	37750		27853.2	8570.88		1.25753		0.363996	Ophthalmate	0.330598		0.438903
Ornithine	32765.5	44729.9	33628.9		37041.4	6672.35		24104.5	29874.1	49715.6		34564.7	13434.4		1.07165		0.817824	Ornithine	0.0998396		0.08734
Orotate	0	0	0		0	0		0	0	0		0	0		#DIV/0!		#DIV/0!	Orotate	#DIV/0!		#DIV/0!
Phenylalanine	7.42284e+06	1.03605e+07	7.13178e+06		8.30505e+06	1.78604e+06		5.9156e+06	8.11626e+06	1.55356e+07		9.85581e+06	5.04039e+06		0.842655		0.695739	Phenylalanine	-0.246985		0.157553
Proline	9.49908e+06	1.17653e+07	1.01277e+07		1.0464e+07	1.16994e+06		7.61292e+06	7.97801e+06	1.29321e+07		9.50767e+06	2.97124e+06		1.10059		0.673666	Proline	0.138275		0.171555
Pyroglutamate	5.42755e+06	6.05067e+06	5.809e+06		5.76241e+06	314160		3.10375e+06	4.04188e+06	6.95478e+06		4.70013e+06	2.00813e+06		1.22601		0.438783	Pyroglutamate	0.29397		0.35775
Pyruvate	536545	929196	445561		637101	257020		435001	774774	1.65945e+06		956409	632111		0.666138		0.549583	Pyruvate	-0.586106		0.259967
Retinyl acetate	4107.18	3270.64	6893.83		4757.22	1897.05		4167	26280.8	33981.3		21476.4	15476.9		0.22151		0.185224	Retinyl acetate	-2.17456		0.732303
Ribose	29393.1	44215.4	40421.6		38010	7699.8		24416.1	27098	24020.5		25178.2	1674.36		1.50964		0.0824814	Ribose	0.594206		1.08364
Ribose 5-phosphate	34922.2	42174.2	39785.5		38960.6	3695.7		24190.2	28216.5	30926.8		27777.8	3389.64		1.40258		0.0172735	Ribose 5-phosphate	0.488083		1.76262
Ribulose-5-phosphate	15871.6	17475.5	13145.6		15497.6	2189.04		7895.31	2846.37	12822.2		7854.63	4988.05		1.97305		0.205664	Ribulose-5-phosphate	0.980427		0.686841
Sedoheptulose	38230	48273.3	37267.2		41256.8	6095.47		39121.8	50269.1	51288.4		46893.1	6749.39		0.879805		0.312055	Sedoheptulose	-0.184744		0.505768
Serine	138562	180126	163969		160885	20953		246159	237515	220533		234736	13037.2		0.68539		0.048452	Serine	-0.545003		1.31469
Succinic acid	1.16804e+07	1.1439e+07	1.07588e+07		1.12927e+07	477914		1.77e+07	1.95862e+07	1.36292e+07		1.69718e+07	3.04451e+06		0.665381		0.0657412	Succinic acid	-0.587748		1.18216
Tartrate	23186.1	41921.4	26930.2		30679.2	9914.38		24279.7	41703.9	62082.3		42688.6	18920.5		0.718675		0.408558	Tartrate	-0.476589		0.388746
Theanine	134422	169428	115899		139916	27184.3		157065	207726	242534		202441	42978.8		0.691144		0.193156	Theanine	-0.532942		0.714091
Threonine	7.29486e+06	9.87159e+06	8.15141e+06		8.43929e+06	1.31227e+06		1.07019e+07	1.24284e+07	1.31305e+07		1.20869e+07	1.24977e+06		0.698216		0.0358145	Threonine	-0.518255		1.44594
Thymidine	45623.6	81551.8	111480		79551.8	32973.7		98776.2	117747	74867.8		97130.3	21486.9		0.819022		0.588547	Thymidine	-0.288026		0.230219
Thymine	237255	340016	513938		363736	139858		219282	386249	317385		307639	83909.1		1.18235		0.52069	Thymine	0.241656		0.283421
trans-4-Hydroxy-L-proline	51748.4	48292.9	38609.6		46217	6810.95		55294.7	47400.7	45022.9		49239.4	5377.1		0.938617		0.290894	trans-4-Hydroxy-L-proline	-0.0913913		0.536266
Tryptophan	529145	964616	551832		681864	245132		687254	987257	1.50914e+06		1.06122e+06	415905		0.642531		0.322998	Tryptophan	-0.638163		0.4908
Tyrosine	350809	515984	379996		415597	88154.3		364885	457819	698650		507118	172257		0.819527		0.511081	Tyrosine	-0.287137		0.29151
UDP-Glucose	14963.3	11852	8797.69		11871	3082.84		7669.23	9869.79	14840		10793	3673.47		1.09988		0.807055	UDP-Glucose	0.137343		0.0930969
UDP-N-acetylglucosamine	10563.4	13906.8	8601.73		11024	2682.34		9033.5	11855.9	17935.5		12941.6	4549.22		0.851824		0.656808	UDP-N-acetylglucosamine	-0.231373		0.182562
UMP	324183	395971	343225		354459	37189.3		343542	349842	517679		403687	98769.5		0.878054		0.530179	UMP	-0.187618		0.275577
Uracil	7.88623e+06	8.39472e+06	7.33591e+06		7.87229e+06	529543		5.2542e+06	5.74475e+06	8.77387e+06		6.59094e+06	1.90632e+06		1.19441		0.445467	Uracil	0.256298		0.351184
Uridine	183874	278794	152783		205150	65644.6		220193	158193	310142		229509	76401.6		0.893866		0.790677	Uridine	-0.16187		0.102001
Urocanate	2.13695e+06	2.18011e+06	1.73819e+06		2.01842e+06	243642		1.97607e+06	1.82183e+06	2.11342e+06		1.97044e+06	145876		1.02435		0.847013	Urocanate	0.0347068		0.07211
Valine	5.29674e+06	6.94256e+06	5.52158e+06		5.92029e+06	892419		4.77966e+06	6.15388e+06	7.66257e+06		6.1987e+06	1.44198e+06		0.955086		0.793879	Valine	-0.0662976		0.100246
