# Supplementary material for: Copper ions inhibit pentose phosphate pathway function in Staphylococcus aureus
Source: PLoS Pathog. 2023 May 26;19(5):e1011393. doi: 10.1371/journal.ppat.1011393 (PMC10249872; doi:10.1371/journal.ppat.1011393)
Supplement: S2 Table — Experiment was conducted using biological triplicates of the cop- strain and ion counts were standardized to culture optical density (A600). (XLSX) [file ppat.1011393.s013.xlsx]

## Sheet: Table overview
	supplimental table 1 for:
	Copper ions inhibit pentose phosphate pathway function in Staphylococcus aureus
	Authors
	Norambuena J.1, Al-Tameemi H.1, Kim J.3, Beavers W.N.2$, Skaar E.P. 2, Parker D.3, Boyd J.M.1*
	Carbon labeling experiments were performed using D-Glucose-13C6 (389374, Sigma-Aldrich) using the cop- strain. Overnight cultures were diluted to an OD600 of 0.1 in 1.5 mL of fresh glucose-free TSB supplemented with 11 mM glucose in 10 mL capacity culture tube. Cells were cultured to an OD600 of 0.5 cells, pelleted, washed twice with PBS, and resuspended in 1.5 mL of glucose-free TSB supplemented…
	Samples were analyzed at the metabolomics core of the Cancer Institute of New Jersey. HILIC separation was performed on a Vanquish Horizon UHPLC system (Thermo Fisher Scientific, Waltham, MA) with an XBridge BEH Amide column (150 mm × 2.1 mm, 2.5 μm particle size, Waters, Milford, MA) using a gradient of solvent A (95%:5% H2O:acetonitrile with 20 mM acetic acid, 40 mM ammonium hydroxide, pH 9.4) …
	Data in the 13C tab display the abundances of individual metabolites and the number of isotopically labeled 13C atoms integrated into each metabolite.
	Data in the pool size tab display the total amount of a compound detected at the time indicated

## Sheet:  compound isotopic labels
Compound	Number of isotopically labeled 13C atoms in the compound in column A	15min harvest_1	15min harvest_2	15min harvest_3	30 min harvest_1	30 min harvest_2	30 min harvest_3	60 min harvest_1	60 min harvest_2	60 min harvest_3
2 3-cCMP	0	0.62329	0.45458	0.490806	1	0	0	0	0	0
2 3-cCMP	1	0	0	0	0	0	0	0	0	0.051272
2 3-cCMP	2	0.136008	0.127729	0.115276	0	0.527008	0.506984	0.640707	0.554308	0.513195
2 3-cCMP	3	0	0	0	0	0	0	0	0	0
2 3-cCMP	4	0.0370586	0.127864	0.098013	0	0	0	0	0.0251137	0.0345361
2 3-cCMP	5	0.00401694	0.0479789	0.00137963	0	0	0	0	0	0
2 3-cCMP	6	0.174565	0.200202	0.258686	0	0.370174	0.407221	0.182327	0.141221	0.244986
2 3-cCMP	7	0.0058464	0.0161194	0	0	0	0	0.0275883	0.0327582	0.0373965
2 3-cCMP	8	0.0192151	0.0255265	0.035839	0	0.102818	0.0857947	0.149378	0.246598	0.118615
2 3-cCMP	9	0	0	0	0	0	0	0	0	0
2-Hydroxybutyrate	0	0.99814	0.997594	0.999258	0.999998	0.999956	1	0.991006	0.986643	0.988854
2-Hydroxybutyrate	1	0.00186017	0.00240571	0.000741967	2.10245e-06	4.41438e-05	0	0.00899414	0.0133565	0.0108111
2-Hydroxybutyrate	2	0	0	0	0	0	0	0	0	0
2-Hydroxybutyrate	3	0	0	0	0	0	0	0	0	0.000334666
2-Hydroxybutyrate	4	0	0	0	0	0	0	0	0	0
2-phenylglycine	0	0.583349	0.530025	0.564867	0.574183	0.669553	0.593244	0.704955	0.709086	0.680481
2-phenylglycine	1	0.140843	0.291065	0.208653	0.158329	0.141028	0.134998	0.0136941	0	0
2-phenylglycine	2	0	0	0	0	0	0	0	0	0
2-phenylglycine	3	0.0641077	0.0322639	0.0343862	0.0460224	0	0.0815633	0.0469504	0.0217338	0.023249
2-phenylglycine	4	0	0	0	0.038756	0	0	0.0185551	0.0158191	0.0086727
2-phenylglycine	5	0.164408	0.0760791	0.10874	0.131749	0.094942	0.0998627	0.0306548	0.0971128	0.110627
2-phenylglycine	6	0.0472926	0.0705666	0.0833534	0.0509619	0.094477	0.090332	0.185191	0.156249	0.17697
2-phenylglycine	7	0	0	0	0	0	0	0	0	0
2-phenylglycine	8	0	0	0	0	0	0	0	0	0
3-(2-Hydroxyphenyl)propionate	0	0.428071	0.806076	0.917841	0.581079	0.844184	0.91168	0.935624	0.778657	0.917018
3-(2-Hydroxyphenyl)propionate	1	0	0	0.00332576	0	0	0.0103461	0	0	0
3-(2-Hydroxyphenyl)propionate	2	0	0	0	0	0	0	0	0	0
3-(2-Hydroxyphenyl)propionate	3	0	0.0086762	0.0110742	0	0.0121493	0.00705565	0	0	0.00727025
3-(2-Hydroxyphenyl)propionate	4	0	0	0	0	0	0	0	0	0
3-(2-Hydroxyphenyl)propionate	5	0	0	0	0	0	0	0	0	0
3-(2-Hydroxyphenyl)propionate	6	0.508065	0.165581	0.0295728	0.389321	0.119514	0.0460459	0.0456381	0.174345	0.0149069
3-(2-Hydroxyphenyl)propionate	7	0	0	0	0	0	0	0	0	0.0122778
3-(2-Hydroxyphenyl)propionate	8	0.0638641	0.0196668	0.0381863	0.0295999	0.0241529	0.0248719	0.0103522	0.0200718	0.0135189
3-(2-Hydroxyphenyl)propionate	9	0	0	0	0	0	0	0.00838569	0.0269266	0.0350086
3-Dehydroshikimic acid	0	0.480299	0.509277	0.487361	0.478711	0.573745	0.485231	0.327993	0.311629	0.31181
3-Dehydroshikimic acid	1	0.00266979	0	0.00461067	0.00734702	0	0.00604996	0.0194029	0.0267637	0.0249232
3-Dehydroshikimic acid	2	0.00983165	0.00914393	0.0100503	0.0143738	0.0198263	0.0119983	0.0245797	0.0227049	0.021236
3-Dehydroshikimic acid	3	0.507199	0.481579	0.497978	0.499569	0.406429	0.496721	0.628024	0.638903	0.642031
3-Dehydroshikimic acid	4	0	0	0	0	0	0	0	0	0
3-Dehydroshikimic acid	5	0	0	0	0	0	0	0	0	0
3-Dehydroshikimic acid	6	0	0	0	0	0	0	0	0	0
3-Dehydroshikimic acid	7	0	0	0	0	0	0	0	0	0
4-Aminobutyrate (GABA)	0	0.928193	0.930252	0.927384	0.938227	0.935614	0.931468	0.877624	0.882513	0.888029
4-Aminobutyrate (GABA)	1	0.0544028	0.0527727	0.0565351	0.042722	0.045998	0.0493539	0.0820283	0.0799761	0.0759821
4-Aminobutyrate (GABA)	2	0.0129767	0.014264	0.0119418	0.013424	0.0126491	0.0141403	0.0229645	0.0226234	0.0205535
4-Aminobutyrate (GABA)	3	0.00442764	0.00207801	0.00360741	0.00461621	0.00455943	0.00371595	0.0114964	0.00844971	0.0101823
4-Aminobutyrate (GABA)	4	0	0.000633142	0.000531768	0.00101088	0.00117976	0.00132162	0.00588709	0.00643818	0.00525342
4-Hydroxy-3-methoxymandelic acid	0	1	1	1	1	0.998269	1	0.388496	0.392288	0.3603
4-Hydroxy-3-methoxymandelic acid	1	0	0	0	0	0	0	0.248308	0.25773	0.256563
4-Hydroxy-3-methoxymandelic acid	2	0	0	0	0	0	0	0.257715	0.261243	0.278771
4-Hydroxy-3-methoxymandelic acid	3	0	0	0	0	0.00173132	0	0.105481	0.0887387	0.104365
4-Hydroxy-3-methoxymandelic acid	4	0	0	0	0	0	0	0	0	0
4-Hydroxy-3-methoxymandelic acid	5	0	0	0	0	0	0	0	0	0
4-Hydroxy-3-methoxymandelic acid	6	0	0	0	0	0	0	0	0	0
4-Hydroxy-3-methoxymandelic acid	7	0	0	0	0	0	0	0	0	0
4-Hydroxy-3-methoxymandelic acid	8	0	0	0	0	0	0	0	0	0
4-Hydroxy-3-methoxymandelic acid	9	0	0	0	0	0	0	0	0	0
5-Deoxy-5-(methylthio)adenosine	0	0.692851	0.557076	0.56812	0.335787	0.345806	0.265128	0.167613	0	0.13301
5-Deoxy-5-(methylthio)adenosine	1	0	0	0	0	0	0.0352777	0.00156188	0	0
5-Deoxy-5-(methylthio)adenosine	2	0	0.102968	0.0962026	0.278531	0.139678	0.151031	0.128079	0	0.0958088
5-Deoxy-5-(methylthio)adenosine	3	0	0.0249451	0.0646747	0	0.0256753	0.0840945	0.0173667	0	0.0780818
5-Deoxy-5-(methylthio)adenosine	4	0	0	0	0	0	0	0.0237636	0	0.0485768
5-Deoxy-5-(methylthio)adenosine	5	0.307149	0.315011	0.258295	0.385682	0.452243	0.455607	0.26975	0.549806	0.272752
5-Deoxy-5-(methylthio)adenosine	6	0	0	0	0	0	0	0.188117	0.173199	0.182548
5-Deoxy-5-(methylthio)adenosine	7	0	0	0.0127079	0	0	0.00886129	0.185261	0.276995	0.183654
5-Deoxy-5-(methylthio)adenosine	8	0	0	0	0	0.0365966	0	0.018487	0	0.00556916
5-Deoxy-5-(methylthio)adenosine	9	0	0	0	0	0	0	0	0	0
5-Deoxy-5-(methylthio)adenosine	10	0	0	0	0	0	0	0	0	0
5-Deoxy-5-(methylthio)adenosine	11	0	0	0	0	0	0	0	0	0
7 8-Dihydro-L-biopterin	0	1	1	1	1	0.955756	0.992762	0.582982	0.580912	0.578196
7 8-Dihydro-L-biopterin	1	0	0	0	0	0.044244	0.00723838	0.417018	0.419088	0.421804
7 8-Dihydro-L-biopterin	2	0	0	0	0	0	0	0	0	0
7 8-Dihydro-L-biopterin	3	0	0	0	0	0	0	0	0	0
7 8-Dihydro-L-biopterin	4	0	0	0	0	0	0	0	0	0
7 8-Dihydro-L-biopterin	5	0	0	0	0	0	0	0	0	0
7 8-Dihydro-L-biopterin	6	0	0	0	0	0	0	0	0	0
7 8-Dihydro-L-biopterin	7	0	0	0	0	0	0	0	0	0
7 8-Dihydro-L-biopterin	8	0	0	0	0	0	0	0	0	0
7 8-Dihydro-L-biopterin	9	0	0	0	0	0	0	0	0	0
Acetyl-arginine	0	0.625596	0.633612	0.632361	0.57171	0.577223	0.554852	0.360288	0.360717	0.379012
Acetyl-arginine	1	0.0237249	0	0	0.00748218	0	0.00165495	0.0006737	0.00389421	0.00571071
Acetyl-arginine	2	0.33067	0.349267	0.345182	0.401329	0.386947	0.419934	0.592297	0.576101	0.556007
Acetyl-arginine	3	0	0	0	0	0	0	0	0	0.00237404
Acetyl-arginine	4	0	0	0	0	0	0	0	0	0
Acetyl-arginine	5	0.0200085	0.0171209	0.0224572	0.0194793	0.0358305	0.0235592	0.0467412	0.059288	0.0568969
Acetyl-arginine	6	0	0	0	0	0	0	0	0	0
Acetyl-arginine	7	0	0	0	0	0	0	0	0	0
Acetyl-arginine	8	0	0	0	0	0	0	0	0	0
Acetyl-serine	0	0.819101	0.817442	0.8133	0.749014	0.748471	0.74614	0.551322	0.557344	0.554838
Acetyl-serine	1	0.00258079	0.00272039	0.00152924	0.00232861	0.00420598	0.00461069	0.0144244	0.0136787	0.0149929
Acetyl-serine	2	0.177611	0.178841	0.184179	0.246641	0.245865	0.247271	0.421577	0.415212	0.416568
Acetyl-serine	3	0	0.000140695	0.000348678	0.00142821	0.00105556	0.00146538	0.0120637	0.0132943	0.013231
Acetyl-serine	4	0	0	0	0	0	0	0	0	0
Acetyl-serine	5	0.000707963	0.00085563	0.000643783	0.0005884	0.000402258	0.000513439	0.000612604	0.000470524	0.000370814
Adenine	0	0.978679	0.97176	0.968928	0.976516	0.979769	0.974009	0.38312	0.38421	0.365351
Adenine	1	0.0213212	0.0282404	0.0310725	0.0217272	0.018015	0.0238866	0.248464	0.250932	0.249164
Adenine	2	0	0	0	0.00175703	0.00221581	0.00210453	0.260124	0.259214	0.279633
Adenine	3	0	0	0	0	0	0	0.106586	0.103598	0.103717
Adenine	4	0	0	0	0	0	0	0.00170552	0.00204647	0.00213509
Adenine	5	0	0	0	0	0	0	0	0	0
Alanine	0	0.773841	0.776295	0.78314	0.762289	0.747411	0.753661	0.62796	0.660705	0.657703
Alanine	1	0.000991947	0.00749846	0.00606255	0.00216006	0.00554834	0.0041801	0.0125437	0.0120873	0.0104312
Alanine	2	0.00818534	0	0.0041467	0.0039905	0.00415881	0.0046987	0.0137677	0.0118471	0.0102331
Alanine	3	0.216982	0.216206	0.206651	0.23156	0.242882	0.237461	0.345729	0.31536	0.321633
Alpha-Ketoglutarate	0	0.981537	0.978667	0.984788	0.979975	0.967834	0.968162	0.9589	0.94069	0.954009
Alpha-Ketoglutarate	1	0.0184629	0.0213327	0.0152118	0.0200246	0.0321661	0.0318381	0.0225621	0.0262966	0.021238
Alpha-Ketoglutarate	2	0	0	0	0	0	0	0	0	0
Alpha-Ketoglutarate	3	0	0	0	0	0	0	0.0185376	0.0330133	0.0130728
Alpha-Ketoglutarate	4	0	0	0	0	0	0	0	0	0.0116805
Alpha-Ketoglutarate	5	0	0	0	0	0	0	0	0	0
AMP	0	0.436653	0.425961	0.433459	0.271939	0.268667	0.277832	0.0757374	0.0782529	0.0742965
AMP	1	0.0162618	0.0134798	0.00945264	0.0086056	0.00879983	0.00876321	0.0231057	0.0221799	0.0243549
AMP	2	0.118142	0.1208	0.114433	0.162303	0.166563	0.159966	0.0530919	0.0569252	0.0561904
AMP	3	0.0752533	0.0842999	0.0715599	0.0716027	0.0707814	0.0721389	0.0470477	0.0441287	0.0424161
AMP	4	0.00977625	0.0107185	0.0125081	0.0110782	0.00842687	0.0119159	0.0359937	0.0392113	0.0406115
AMP	5	0.34016	0.337042	0.353912	0.473829	0.476638	0.467942	0.200584	0.211992	0.20176
AMP	6	0.00347129	0.00769777	0.00399477	0	0	0	0.211877	0.216726	0.214916
AMP	7	0	0	0	0.000643165	0.000123351	0.00106134	0.253349	0.236448	0.247926
AMP	8	0.000281811	0	0.000681274	0	0	0	0.0992137	0.0941363	0.097529
AMP	9	0	0	0	0	0	0.00038103	0	0	0
AMP	10	0	0	0	0	0	0	0	0	0
Arginine	0	1	1	0.994625	0.993463	0.997975	1	0.984432	1	1
Arginine	1	0	0	0.00537532	0.00653684	0.00202466	0	0.0155678	0	0
Arginine	2	0	0	0	0	0	0	0	0	0
Arginine	3	0	0	0	0	0	0	0	0	0
Arginine	4	0	0	0	0	0	0	0	0	0
Arginine	5	0	0	0	0	0	0	0	0	0
Arginine	6	0	0	0	0	0	0	0	0	0
Asparagine	0	0.998925	0.997361	0.995509	1	1	0.998454	0.99365	0.999702	0.993343
Asparagine	1	0.0010751	0.00263905	0.00449129	0	0	0.00154564	0.00445621	0.000297736	0.00511892
Asparagine	2	0	0	0	0	0	0	0	0	0
Asparagine	3	0	0	0	0	0	0	0	0	0
Asparagine	4	0	0	0	0	0	0	0.00189352	0	0.0015379
Aspartate	0	0.962356	0.962127	0.960629	0.925069	0.92278	0.920571	0.848986	0.864454	0.862557
Aspartate	1	0.0115465	0.0120832	0.0131232	0.0234372	0.0237226	0.0240639	0.027939	0.0261833	0.0246085
Aspartate	2	0	0	0	0.00015662	0.000393072	3.25368e-05	0.0184878	0.0136608	0.014915
Aspartate	3	0.0182694	0.0184282	0.018054	0.03347	0.0339197	0.035428	0.0527414	0.0483538	0.0483924
Aspartate	4	0.00782841	0.00736167	0.00819428	0.0178668	0.0191842	0.0199043	0.0518453	0.0473485	0.0495268
Cellobiose	0	1	0.969843	1	0.987734	1	0.951271	0.869287	1	0.940186
Cellobiose	1	0	0.0301566	0	0	0	0	0.0122183	0	0
Cellobiose	2	0	0	0	0.0122662	0	0.0487291	0.0609251	0	0.0598136
Cellobiose	3	0	0	0	0	0	0	0	0	0
Cellobiose	4	0	0	0	0	0	0	0	0	0
Cellobiose	5	0	0	0	0	0	0	0	0	0
Cellobiose	6	0	0	0	0	0	0	0	0	0
Cellobiose	7	0	0	0	0	0	0	0	0	0
Cellobiose	8	0	0	0	0	0	0	0	0	0
Cellobiose	9	0	0	0	0	0	0	0.05757	0	0
Cellobiose	10	0	0	0	0	0	0	0	0	0
Cellobiose	11	0	0	0	0	0	0	0	0	0
Cellobiose	12	0	0	0	0	0	0	0	0	0
Citramalate	0	0.968031	0.980265	0.971697	0.929498	0.932551	0.927638	0.8603	0.875698	0.86396
Citramalate	1	0.00930661	0.00388064	0.00317619	0.00384662	0.013228	0.00463358	0.0082062	0.00628596	0.00739912
Citramalate	2	0.0226628	0.015854	0.025127	0.0588329	0.0526925	0.0582331	0.107625	0.0924065	0.105454
Citramalate	3	0	0	0	0.00609726	0.00152872	0.0072143	0.00985148	0.0120892	0.0125367
Citramalate	4	0	0	0	0.00172504	0	0.000631267	0.00663418	0.0083421	0.00594709
Citramalate	5	0	0	0	0	0	0.00164962	0.00738378	0.00517833	0.00470382
Citrulline	0	0.963158	0.942538	0.942518	0.954139	0.962648	0.938022	0.949624	0.942427	0.952422
Citrulline	1	0.0365968	0.0527384	0.057482	0.0458606	0.0373521	0.0619783	0.0478552	0.0575731	0.0475785
Citrulline	2	0.000245343	0.00472369	0	0	0	0	0.00252063	0	0
Citrulline	3	0	0	0	0	0	0	0	0	0
Citrulline	4	0	0	0	0	0	0	0	0	0
Citrulline	5	0	0	0	0	0	0	0	0	0
Citrulline	6	0	0	0	0	0	0	0	0	0
CMP	0	0.55076	0.541006	0.556778	0.224042	0.236592	0.235864	0.222574	0.227783	0.215874
CMP	1	0.0243199	0.0641955	0.0419686	0.0615286	0.0564864	0.0599451	0.0287851	0.0321684	0.0351686
CMP	2	0.0678561	0.080136	0.0919604	0.114103	0.117195	0.114916	0.0455635	0.0428092	0.0469138
CMP	3	0.0696234	0.0780995	0.072347	0.0937417	0.0962754	0.0995278	0.0578359	0.0582761	0.0541681
CMP	4	0.0139704	0.0127481	0.00902179	0.0355489	0.0322411	0.0267182	0.0234138	0.0273726	0.0210456
CMP	5	0.222372	0.207394	0.218096	0.316662	0.312818	0.313433	0.342987	0.340821	0.345313
CMP	6	0.0510977	0.010211	0.00982867	0.145992	0.142218	0.143081	0.24264	0.238648	0.253953
CMP	7	0	0.00621039	0	0.00829158	0.00565213	0.00249157	0.0162119	0.0113377	0.0101925
CMP	8	0	0	0	8.95765e-05	0.000521862	0.00402175	0.0158703	0.0153751	0.0129849
CMP	9	0	0	0	0	0	0	0.00411858	0.00540937	0.00438635
Creatinine	0	1	1	1	1	1	0.988123	1	1	1
Creatinine	1	0	0	0	0	0	0	0	0	0
Creatinine	2	0	0	0	0	0	0	0	0	0
Creatinine	3	0	0	0	0	0	0.0118765	0	0	0
Creatinine	4	0	0	0	0	0	0	0	0	0
Cystathionine	0	1	1	1	1	1	1	0.995021	1	1
Cystathionine	1	0	0	0	0	0	0	0.00497877	0	0
Cystathionine	2	0	0	0	0	0	0	0	0	0
Cystathionine	3	0	0	0	0	0	0	0	0	0
Cystathionine	4	0	0	0	0	0	0	0	0	0
Cystathionine	5	0	0	0	0	0	0	0	0	0
Cystathionine	6	0	0	0	0	0	0	0	0	0
Cystathionine	7	0	0	0	0	0	0	0	0	0
dGMP	0	0.436653	0.425961	0.433459	0.271939	0.268667	0.277832	0.0757374	0.0782529	0.0742965
dGMP	1	0.0162618	0.0134798	0.00945264	0.0086056	0.00879983	0.00876321	0.0231057	0.0221799	0.0243549
dGMP	2	0.118142	0.1208	0.114433	0.162303	0.166563	0.159966	0.0530919	0.0569252	0.0561904
dGMP	3	0.0752533	0.0842999	0.0715599	0.0716027	0.0707814	0.0721389	0.0470477	0.0441287	0.0424161
dGMP	4	0.00977625	0.0107185	0.0125081	0.0110782	0.00842687	0.0119159	0.0359937	0.0392113	0.0406115
dGMP	5	0.34016	0.337042	0.353912	0.473829	0.476638	0.467942	0.200584	0.211992	0.20176
dGMP	6	0.00347129	0.00769777	0.00399477	0	0	0	0.211877	0.216726	0.214916
dGMP	7	0	0	0	0.000643165	0.000123351	0.00106134	0.253349	0.236448	0.247926
dGMP	8	0.000281811	0	0.000681274	0	0	0	0.0992137	0.0941363	0.097529
dGMP	9	0	0	0	0	0	0.00038103	0	0	0
dGMP	10	0	0	0	0	0	0	0	0	0
Dihydroxyacetone phosphate	0	0.392411	0.411312	0.418935	0.227152	0.37794	0.436259	0.108155	0.266989	0.120131
Dihydroxyacetone phosphate	1	0.0179769	0.0269603	0.00286716	0	0	0	0	0	0
Dihydroxyacetone phosphate	2	0.0271557	0	0.0263623	0	0	0	0	0	0
Dihydroxyacetone phosphate	3	0.562456	0.561728	0.551835	0.772848	0.62206	0.563741	0.891845	0.733011	0.879869
dTMP	0	0.506782	0.488791	0.507049	0.185783	0.177396	0.193667	0.0527982	0.0563004	0.0545385
dTMP	1	0.0511364	0.0723751	0.0622616	0.0888804	0.0875298	0.0678872	0.109103	0.0943031	0.102545
dTMP	2	0.108622	0.0199782	0.087381	0.0899263	0.113652	0.111694	0.0320811	0.0239282	0.0256686
dTMP	3	0.0760496	0.0690809	0.0396534	0.103388	0.091588	0.111916	0.0394456	0.0467369	0.0394984
dTMP	4	0.000687176	0.0220246	0.0197807	0.0310287	0.0552513	0.045821	0.0402255	0.0425198	0.0451579
dTMP	5	0.2121	0.254272	0.182508	0.315262	0.294337	0.297283	0.168618	0.158789	0.175463
dTMP	6	0.0446227	0.0529782	0.101367	0.169348	0.180247	0.142352	0.365656	0.380743	0.347554
dTMP	7	0	0.0205001	0	0.0112346	0	0.0293792	0.163885	0.17416	0.169039
dTMP	8	0	0	0	0.00515015	0	0	0.0233211	0.0075168	0.0277991
dTMP	9	0	0	0	0	0	0	0.00486711	0.015003	0.0127356
dTMP	10	0	0	0	0	0	0	0	0	0
dUMP	0	0.984461	0.975157	1	1	0.987878	0.991898	1	0.967715	0.949844
dUMP	1	0	0.024843	0	0	0	0	0	0.0116156	0.0327481
dUMP	2	0	0	0	0	0	0	0	0	0
dUMP	3	0	0	0	0	0	0	0	0.00624989	0.00907148
dUMP	4	0	0	0	0	0	0	0	0	0
dUMP	5	0	0	0	0	0	0	0	0	0
dUMP	6	0.0155392	0	0	0	0.0121215	0.00810191	0	0.0071501	0.0083362
dUMP	7	0	0	0	0	0	0	0	0	0
dUMP	8	0	0	0	0	0	0	0	0.00726973	0
dUMP	9	0	0	0	0	0	0	0	0	0
Fumarate	0	1	0.998267	1	1	1	0.999418	0.998586	1	0.99894
Fumarate	1	0	0.00173268	0	0	0	0.00058222	0.00141369	0	0.0010595
Fumarate	2	0	0	0	0	0	0	0	0	0
Fumarate	3	0	0	0	0	0	0	0	0	0
Fumarate	4	0	0	0	0	0	0	0	0	0
Glucosamine	0	1	1	1	1	0.98956	1	1	0.990782	0.986791
Glucosamine	1	0	0	0	0	0.0104396	0	0	0.0092179	0.0132086
Glucosamine	2	0	0	0	0	0	0	0	0	0
Glucosamine	3	0	0	0	0	0	0	0	0	0
Glucosamine	4	0	0	0	0	0	0	0	0	0
Glucosamine	5	0	0	0	0	0	0	0	0	0
Glucosamine	6	0	0	0	0	0	0	0	0	0
Glucose	0	0.47204	0.224416	0.355939	0.23606	0.238163	0.185847	0.740509	0.761678	0.751478
Glucose	1	0	0	0	0	0	0	0	0	0
Glucose	2	0	0	0	0	0	0	0	0	0
Glucose	3	0	0	0	0	0	0	0	0	0
Glucose	4	0	0	0	0	0	0	0	0	0
Glucose	5	0	0	0	0	0	0	0	0	0
Glucose	6	0.52796	0.775584	0.644061	0.76394	0.761837	0.814153	0.259491	0.238322	0.248522
Glutamate	0	0.942877	0.94295	0.9415	0.946665	0.948914	0.94864	0.892553	0.897646	0.898059
Glutamate	1	0.00384276	0.00323601	0.00367044	0.00436405	0.00335414	0.00395038	0.004928	0.00588432	0.00596169
Glutamate	2	0.0485001	0.0489028	0.0495655	0.0419943	0.0411104	0.0405061	0.0816836	0.0768494	0.0769262
Glutamate	3	0.00231394	0.00240274	0.00256852	0.00348609	0.00328718	0.00358543	0.00944472	0.00920675	0.00858821
Glutamate	4	0.001971	0.00198671	0.00218013	0.00244468	0.00228046	0.00235022	0.00616157	0.00554978	0.00574184
Glutamate	5	0.000495433	0.000521404	0.000514936	0.00104597	0.00105345	0.00096835	0.00522946	0.00486372	0.00472284
Glutamine	0	0.948224	0.951598	0.943079	0.957797	0.953892	0.955371	0.922206	0.914196	0.919805
Glutamine	1	0.000133053	0.000485631	0.00533088	0.000450785	0.00398258	0.00119246	0.00319699	0.00531883	0.0054426
Glutamine	2	0.0481298	0.0439519	0.0470432	0.0370093	0.0368835	0.038665	0.0606347	0.0657379	0.0606433
Glutamine	3	0.00159171	0.00197054	0.00188962	0.00237508	0.00279029	0.00198656	0.00666123	0.00622986	0.00634513
Glutamine	4	0.00192171	0.00199397	0.0026575	0.00195672	0.00175816	0.00204855	0.00417594	0.00456099	0.00407931
Glutamine	5	0	0	0	0.000411267	0.000693755	0.000735931	0.00312497	0.0039564	0.00368486
Glycerol 3-phosphate	0	0.685712	0.748898	0.736436	0.877587	0.87359	0.867429	0.494888	0.508298	0.481191
Glycerol 3-phosphate	1	0.0073452	0.000370965	0.00575384	0	0.00876284	0.00367197	0.00993008	0.00862114	0.00507083
Glycerol 3-phosphate	2	0.00164663	0.0134938	0	0	0	0.00757636	0.00671932	0.0109119	0.0117305
Glycerol 3-phosphate	3	0.305296	0.237238	0.257811	0.122413	0.117647	0.121323	0.488463	0.472168	0.502007
Glycine	0	0.977779	0.966437	0.972091	0.966437	0.97251	0.963453	0.98472	0.9932	0.9874
Glycine	1	0.0222209	0.0335635	0.0279088	0.0335626	0.0274902	0.0365469	0.0152799	0.00680042	0.0126
Glycine	2	0	0	0	0	0	0	0	0	0
GMP	0	0.368024	0.348641	0.364146	0.174994	0.179554	0.186303	0.0595439	0.062105	0.0536927
GMP	1	0.0281933	0.0313371	0.0251237	0.0679018	0.0645501	0.0522562	0.0359935	0.0273466	0.0285631
GMP	2	0.124942	0.128864	0.131126	0.122578	0.12424	0.125263	0.0373921	0.0495084	0.0440927
GMP	3	0.0821064	0.0816109	0.0997045	0.0991353	0.0991822	0.10862	0.0424959	0.0466824	0.0419863
GMP	4	0.0366466	0.0185031	0.0205752	0.0229982	0.0367546	0.0240635	0.0378759	0.0438524	0.0405511
GMP	5	0.329969	0.356099	0.331843	0.366885	0.333574	0.350892	0.161182	0.159278	0.152359
GMP	6	0.0292461	0.030972	0.0274811	0.120018	0.139985	0.133914	0.237134	0.229594	0.249922
GMP	7	0.000872723	0.00397299	0	0.0254905	0.0221599	0.0186894	0.275163	0.269713	0.275037
GMP	8	0	0	0	0	0	0	0.113219	0.11192	0.113796
GMP	9	0	0	0	0	0	0	0	0	0
GMP	10	0	0	0	0	0	0	0	0	0
Histamine	0	0.653883	0.61254	0.64092	0.662909	0.616414	0.622424	0.578157	0.598358	0.578166
Histamine	1	0.00799081	0	0	0.00445807	0.0102215	0.00650356	0.0139643	0	0
Histamine	2	0	0	0	0	0	0	0	0	0
Histamine	3	0	0	0	0	0	0	0	0	0
Histamine	4	0	0	0	0	0	0	0	0	0
Histamine	5	0.338126	0.38746	0.35908	0.332632	0.373365	0.371072	0.407879	0.401642	0.421834
Isocitrate	0	1	1	1	1	1	1	0.977481	0.959632	0.938618
Isocitrate	1	0	0	0	0	0	0	0	0	0
Isocitrate	2	0	0	0	0	0	0	0.0225188	0.040368	0.0613817
Isocitrate	3	0	0	0	0	0	0	0	0	0
Isocitrate	4	0	0	0	0	0	0	0	0	0
Isocitrate	5	0	0	0	0	0	0	0	0	0
Isocitrate	6	0	0	0	0	0	0	0	0	0
Isoleucine	0	1	0.995002	1	1	0.99968	0.998632	0.999006	0.998646	0.998747
Isoleucine	1	0	0.0049982	0	0	0.000320067	0.00136803	0.000994184	0.00135426	0.00125253
Isoleucine	2	0	0	0	0	0	0	0	0	0
Isoleucine	3	0	0	0	0	0	0	0	0	0
Isoleucine	4	0	0	0	0	0	0	0	0	0
Isoleucine	5	0	0	0	0	0	0	0	0	0
Isoleucine	6	0	0	0	0	0	0	0	0	0
Isovalerylglycine	0	0.695863	0.758037	0.760448	0.700169	0.709632	0.677773	0.579398	0.610798	0.630398
Isovalerylglycine	1	0	0	0	0	0	0.0357017	0.012396	0	0
Isovalerylglycine	2	0.304137	0.241963	0.239552	0.299831	0.290368	0.286526	0.404206	0.389202	0.356891
Isovalerylglycine	3	0	0	0	0	0	0	0.00399974	0	0.0127105
Isovalerylglycine	4	0	0	0	0	0	0	0	0	0
Isovalerylglycine	5	0	0	0	0	0	0	0	0	0
Isovalerylglycine	6	0	0	0	0	0	0	0	0	0
Isovalerylglycine	7	0	0	0	0	0	0	0	0	0
Lactate	0	0.450424	0.459943	0.452899	0.442489	0.43903	0.442289	0.304966	0.292782	0.294004
Lactate	1	0.0135611	0.0133252	0.0145185	0.0165248	0.0166549	0.0170729	0.0281265	0.0320496	0.031985
Lactate	2	0.013625	0.0138598	0.0140702	0.0169513	0.0170637	0.0180992	0.0250502	0.0274933	0.0293357
Lactate	3	0.52239	0.512872	0.518513	0.524035	0.527252	0.522539	0.641857	0.647675	0.644675
Leucine	0	0.999372	0.999218	1	1	1	1	0.99774	0.9988	0.998768
Leucine	1	0.000627751	0.000781637	0	0	0	0	0.00226011	0.00120029	0.00123171
Leucine	2	0	0	0	0	0	0	0	0	0
Leucine	3	0	0	0	0	0	0	0	0	0
Leucine	4	0	0	0	0	0	0	0	0	0
Leucine	5	0	0	0	0	0	0	0	0	0
Leucine	6	0	0	0	0	0	0	0	0	0
Lysine	0	1	1	1	0.997542	0.999267	0.997568	0.998791	0.999139	0.99785
Lysine	1	0	0	0	0.00245769	0	0.00243166	0.00120904	0	0.000991125
Lysine	2	0	0	0	0	0	0	0	0	0
Lysine	3	0	0	0	0	0.0007332	0	0	0.000861455	0.00115901
Lysine	4	0	0	0	0	0	0	0	0	0
Lysine	5	0	0	0	0	0	0	0	0	0
Lysine	6	0	0	0	0	0	0	0	0	0
Malate	0	0.953475	0.958041	0.946543	0.932815	0.932877	0.920703	0.839685	0.851108	0.847271
Malate	1	0	0.00541026	0.00332093	0.00494781	0	0.0101418	0.00820257	0.0148655	0.0141741
Malate	2	0.0395553	0.0347004	0.0451962	0.0484217	0.0530761	0.0541043	0.108577	0.0966243	0.105269
Malate	3	0.00286236	0	0.00493996	0.00316583	0.00616571	0.00567624	0.0169558	0.0151029	0.0117544
Malate	4	0.00410748	0.00184837	0	0.0106493	0.00788131	0.00937448	0.0265794	0.022299	0.0215313
Methionine	0	1	1	1	0.998462	1	1	1	1	1
Methionine	1	0	0	0	0.001538	0	0	0	0	0
Methionine	2	0	0	0	0	0	0	0	0	0
Methionine	3	0	0	0	0	0	0	0	0	0
Methionine	4	0	0	0	0	0	0	0	0	0
Methionine	5	0	0	0	0	0	0	0	0	0
Mevalonate	0	0.256383	0.264824	0.263601	0.229258	0.223271	0.222347	0.136014	0.140909	0.137615
Mevalonate	1	1.88517e-05	0.000750928	0.00148088	0.00130527	0.00283279	0.00350334	0.00143838	0.000541759	0.00141735
Mevalonate	2	0.434465	0.438684	0.42421	0.423532	0.422766	0.418306	0.362011	0.36769	0.364225
Mevalonate	3	0.00414563	0.000834758	0.00216391	0.00371012	0.00391389	0.0010311	0.00216426	0.00298828	0.00270922
Mevalonate	4	0.255695	0.24587	0.258441	0.277781	0.28263	0.291121	0.365622	0.358053	0.361833
Mevalonate	5	0.00099085	0.000417808	0.000399541	0.00123634	0.00192526	0.00129349	0.000843084	0.00114787	0.00246213
Mevalonate	6	0.0483019	0.0486191	0.0497041	0.0631769	0.0626606	0.0623987	0.131908	0.12867	0.129738
N N-dimethylglycine	0	1	0.999834	0.99598	1	0.999044	0.994087	0.993113	1	0.995634
N N-dimethylglycine	1	0	0	0.00379547	0	0.000955548	0.00591328	0.00688662	0	0.00436602
N N-dimethylglycine	2	0	0.000166493	0.000224908	0	0	0	0	0	0
N N-dimethylglycine	3	0	0	0	0	0	0	0	0	0
N N-dimethylglycine	4	0	0	0	0	0	0	0	0	0
N-Acetyl-asparagine	0	0.854679	0.853798	0.845179	0.784958	0.786554	0.783758	0.674421	0.675334	0.677171
N-Acetyl-asparagine	1	0	0	0	0.000827382	0	0.00130238	0.00109054	0.00249602	0
N-Acetyl-asparagine	2	0.145321	0.145998	0.154821	0.214215	0.213446	0.21494	0.324489	0.32217	0.322829
N-Acetyl-asparagine	3	0	0.000204296	0	0	0	0	0	0	0
N-Acetyl-asparagine	4	0	0	0	0	0	0	0	0	0
N-Acetyl-asparagine	5	0	0	0	0	0	0	0	0	0
N-Acetyl-asparagine	6	0	0	0	0	0	0	0	0	0
N-Acetyl-aspartate	0	0.606056	0.737264	0.663076	0.782385	0.780035	0.766686	0.60543	0.596529	0.596993
N-Acetyl-aspartate	1	0	0	0	0.00152158	0.00646567	0.00555722	0.0108876	0.0102951	0.0109215
N-Acetyl-aspartate	2	0.0632238	0	0	0.199335	0.193608	0.210593	0.337349	0.342527	0.34228
N-Acetyl-aspartate	3	0	0	0	0.00798031	0.0134618	0.0114071	0.0194682	0.0199545	0.0209827
N-Acetyl-aspartate	4	0	0	0	0	0.00222182	0.00327942	0.00961845	0.0114538	0.0103578
N-Acetyl-aspartate	5	0.33072	0.262736	0.336924	0.00877882	0.00319563	0.00247737	0.0102678	0.0128964	0.0106684
N-Acetyl-aspartate	6	0	0	0	0	0.00101222	0	0.00697931	0.00634423	0.00779696
N-Acetyl-glutamate	0	0.877783	0.874258	0.884223	0.818114	0.82412	0.821371	0.702701	0.706216	0.689632
N-Acetyl-glutamate	1	0.00169542	0.00120904	0.00181702	0.00526796	0	0.0020578	0.00187885	0	0.00321467
N-Acetyl-glutamate	2	0.116008	0.124533	0.109701	0.171122	0.17046	0.168486	0.27738	0.28059	0.290369
N-Acetyl-glutamate	3	0	0	0	0.000469776	0.00111468	0.000345132	0.0038376	0.00172748	0.0012029
N-Acetyl-glutamate	4	0.00451408	0	0.00425869	0.0050259	0.0043051	0.00774032	0.0142026	0.0114673	0.0155821
N-Acetyl-glutamate	5	0	0	0	0	0	0	0	0	0
N-Acetyl-glutamate	6	0	0	0	0	0	0	0	0	0
N-Acetyl-glutamate	7	0	0	0	0	0	0	0	0	0
N-acetyl-glutamine	0	0.826905	0.827233	0.829133	0.752846	0.760595	0.764935	0.726201	0.717228	0.727963
N-acetyl-glutamine	1	0.00305528	0	0.00148829	0.000802187	0.00108202	0.000135396	0.000746451	0.00103553	0
N-acetyl-glutamine	2	0.157564	0.159804	0.153721	0.228657	0.220819	0.220439	0.254597	0.260818	0.250061
N-acetyl-glutamine	3	0.00139744	0.00339006	0.00347441	0.00521795	0.00533346	0.00531227	0.00437319	0.00393612	0.00560012
N-acetyl-glutamine	4	0.00623524	0.00591989	0.005806	0.00831836	0.00830657	0.00695337	0.0104432	0.0103713	0.0105197
N-acetyl-glutamine	5	0.00484341	0.00365266	0.00553591	0.00415869	0.00349789	0.00222459	0.00363933	0.00661149	0.00548692
N-acetyl-glutamine	6	0	0	0.000841019	0	0.000366579	0	0	0	0.000369767
N-acetyl-glutamine	7	0	0	0	0	0	0	0	0	0
N-Acetylglycine	0	0.794507	0.787842	0.783441	0.702802	0.718365	0.69683	0.600519	0.602706	0.599512
N-Acetylglycine	1	0	0.00168732	0	0.00181664	7.45656e-05	0.000648473	0	0.00579219	0.00130121
N-Acetylglycine	2	0.205493	0.21047	0.216559	0.295237	0.28156	0.302051	0.399481	0.391159	0.398409
N-Acetylglycine	3	0	0	0	0.000143733	0	0	0	0.00034265	1.45834e-05
N-Acetylglycine	4	0	0	0	0	0	0.00047033	0	0	0.000763579
N-Acetyl-L-alanine	0	0.672642	0.656036	0.676191	0.564485	0.583309	0.592904	0.493623	0.501755	0.485065
N-Acetyl-L-alanine	1	0	0	0.0015548	0.00174645	0.00274843	0.0032799	0.000358859	0	0.00911252
N-Acetyl-L-alanine	2	0.215669	0.219494	0.21132	0.269935	0.259594	0.251796	0.297969	0.296138	0.314039
N-Acetyl-L-alanine	3	0.0688703	0.0816517	0.0741889	0.107996	0.101831	0.0975279	0.11863	0.111594	0.105057
N-Acetyl-L-alanine	4	0.00466426	0	0	0	0.000202233	0	0	0.00710807	0
N-Acetyl-L-alanine	5	0.0381535	0.0428184	0.0367445	0.0558375	0.0523161	0.0544923	0.0894182	0.0834048	0.086727
N-Acetyl-L-cysteine	0	0.748291		1	0.646394	0.672368	0.687472		0.602894	1
N-Acetyl-L-cysteine	1	0		0	0.0352362	0	0		0	0
N-Acetyl-L-cysteine	2	0.251709		0	0.31837	0.327632	0.312528		0.397106	0
N-Acetyl-L-cysteine	3	0		0	0	0	0		0	0
N-Acetyl-L-cysteine	4	0		0	0	0	0		0	0
N-Acetyl-L-cysteine	5	0		0	0	0	0		0	0
N-Acetyl-Leucine	0	0.761192	0.828691	0.814905	0.753562	0.756456	0.790076	0.672526	0.690109	0.672722
N-Acetyl-Leucine	1	0.00271786	0	0.00620481	0.00521253	0.0059171	0	0.00329779	0.00247589	0.000377919
N-Acetyl-Leucine	2	0.23609	0.171309	0.17889	0.241226	0.237626	0.209924	0.316846	0.307415	0.3269
N-Acetyl-Leucine	3	0	0	0	0	0	0	0.00733056	0	0
N-Acetyl-Leucine	4	0	0	0	0	0	0	0	0	0
N-Acetyl-Leucine	5	0	0	0	0	0	0	0	0	0
N-Acetyl-Leucine	6	0	0	0	0	0	0	0	0	0
N-Acetyl-Leucine	7	0	0	0	0	0	0	0	0	0
N-Acetyl-Leucine	8	0	0	0	0	0	0	0	0	0
N-acetyl-L-ornithine	0	0.87255	0.856464	0.87512	0.839004	0.848534	0.837644	0.763373	0.778201	0.773975
N-acetyl-L-ornithine	1	0.00353663	0.0205844	0.00668845	0.0121482	4.36224e-05	0	0.0401264	0.00891182	0.0212271
N-acetyl-L-ornithine	2	0.123913	0.122951	0.118192	0.148848	0.151423	0.162356	0.196501	0.212887	0.204797
N-acetyl-L-ornithine	3	0	0	0	0	0	0	0	0	0
N-acetyl-L-ornithine	4	0	0	0	0	0	0	0	0	0
N-acetyl-L-ornithine	5	0	0	0	0	0	0	0	0	0
N-acetyl-L-ornithine	6	0	0	0	0	0	0	0	0	0
N-acetyl-L-ornithine	7	0	0	0	0	0	0	0	0	0
N-Acetyl-lysine	0	0.702053	0.698853	0.711118	0.612254	0.62269	0.612098	0.423174	0.44524	0.436171
N-Acetyl-lysine	1	0	0	0.000460381	0	0	0.00516837	0.0029025	0.0010972	0.000389443
N-Acetyl-lysine	2	0.297947	0.301147	0.287524	0.387746	0.376983	0.381141	0.573924	0.553662	0.563439
N-Acetyl-lysine	3	0	0	0	0	0.000327168	0.00159256	0	0	0
N-Acetyl-lysine	4	0	0	0	0	0	0	0	0	0
N-Acetyl-lysine	5	0	0	0	0	0	0	0	0	0
N-Acetyl-lysine	6	0	0	0	0	0	0	0	0	0
N-Acetyl-lysine	7	0	0	0	0	0	0	0	0	0
N-Acetyl-lysine	8	0	0	0.00089804	0	0	0	0	0	0
N-Acetyl-methionine	0	0.671471	0.679441	0.676022	0.645543	0.637352	0.646547	0.54402	0.55029	0.557146
N-Acetyl-methionine	1	0	0	0	0	0	0	0	0	0
N-Acetyl-methionine	2	0.328529	0.320559	0.323978	0.354457	0.362648	0.353453	0.455729	0.44971	0.442854
N-Acetyl-methionine	3	0	0	0	0	0	0	0	0	0
N-Acetyl-methionine	4	0	0	0	0	0	0	0.000250255	0	0
N-Acetyl-methionine	5	0	0	0	0	0	0	0	0	0
N-Acetyl-methionine	6	0	0	0	0	0	0	0	0	0
N-Acetyl-methionine	7	0	0	0	0	0	0	0	0	0
N-Acetylneuraminic acid	0	1	0.991367	0.996872	0.984106	1	1	0.988447	1	0.932743
N-Acetylneuraminic acid	1	0	0.00863265	0.00312823	0.0158937	0	0	0.0115528	0	0.0672566
N-Acetylneuraminic acid	2	0	0	0	0	0	0	0	0	0
N-Acetylneuraminic acid	3	0	0	0	0	0	0	0	0	0
N-Acetylneuraminic acid	4	0	0	0	0	0	0	0	0	0
N-Acetylneuraminic acid	5	0	0	0	0	0	0	0	0	0
N-Acetylneuraminic acid	6	0	0	0	0	0	0	0	0	0
N-Acetylneuraminic acid	7	0	0	0	0	0	0	0	0	0
N-Acetylneuraminic acid	8	0	0	0	0	0	0	0	0	0
N-Acetylneuraminic acid	9	0	0	0	0	0	0	0	0	0
N-Acetylneuraminic acid	10	0	0	0	0	0	0	0	0	0
N-Acetylneuraminic acid	11	0	0	0	0	0	0	0	0	0
N-Acetyl-phenylalanine	0	0.652418	0.655246	0.667466	0.597368	0.645337	0.621498	0.518943	0.555092	0.515259
N-Acetyl-phenylalanine	1	0	0	0.00087242	0	0	0.00690314	0	0	0
N-Acetyl-phenylalanine	2	0.320918	0.301071	0.278147	0.347822	0.306822	0.314446	0.401714	0.371276	0.400458
N-Acetyl-phenylalanine	3	0	0.000996025	0.0038401	0	0	0.00663195	0.00466145	0.00744716	0
N-Acetyl-phenylalanine	4	0	0	0	0	0	0	0	0	0
N-Acetyl-phenylalanine	5	0	0	0	0	0	0	0	0	0
N-Acetyl-phenylalanine	6	0.0266639	0.0426869	0.0496739	0.0503389	0.0478411	0.0480934	0.0746815	0.0661854	0.0842825
N-Acetyl-phenylalanine	7	0	0	0	0.00447121	0	0.00242794	0	0	0
N-Acetyl-phenylalanine	8	0	0	0	0	0	0	0	0	0
N-Acetyl-phenylalanine	9	0	0	0	0	0	0	0	0	0
N-Acetyl-phenylalanine	10	0	0	0	0	0	0	0	0	0
N-Acetyl-phenylalanine	11	0	0	0	0	0	0	0	0	0
N-Acetyl-proline	0	1	1	1	0.974614	1	0.986644	0.976341	0.975209	0.976273
N-Acetyl-proline	1	0	0	0	0.0119074	0	0.0133563	0.00496291	0.0052132	0
N-Acetyl-proline	2	0	0	0	0.0134784	0	0	0.0186964	0.0195775	0.0237274
N-Acetyl-proline	3	0	0	0	0	0	0	0	0	0
N-Acetyl-proline	4	0	0	0	0	0	0	0	0	0
N-Acetyl-proline	5	0	0	0	0	0	0	0	0	0
N-Acetyl-proline	6	0	0	0	0	0	0	0	0	0
N-Acetyl-proline	7	0	0	0	0	0	0	0	0	0
NAD	0	0.744115	0.758809	0.754098	0.545662	0.549448	0.546794	0.414638	0.408327	0.423806
NAD	1	0	0	0	0	0	0	0.00237318	0	0
NAD	2	0.0370768	0.0298852	0.0325235	0.0462374	0.0503352	0.0498214	0.0439339	0.0465785	0.0414377
NAD	3	0.0272627	0.0233742	0.0211395	0.0340647	0.0260257	0.0311285	0.0279946	0.026538	0.0261104
NAD	4	0.00799906	0.010975	0.0094164	0.0230419	0.0194039	0.0185857	0.0185422	0.0204259	0.0185571
NAD	5	0.101809	0.0935558	0.0987813	0.148425	0.153664	0.154993	0.14248	0.155764	0.144116
NAD	6	0.00348907	0.00608436	0.00802768	0.0137607	0.00850866	0.00495543	0.0166082	0.0181626	0.0251286
NAD	7	0.0276657	0.0291761	0.0258802	0.0618949	0.0637784	0.0690384	0.0787755	0.0757657	0.0692186
NAD	8	0.014614	0.0151125	0.016099	0.0307784	0.0287113	0.0315416	0.0423018	0.0407108	0.0435528
NAD	9	0.00380848	0.00436459	0.000675187	0.00921056	0.0059424	0.00475353	0.012307	0.01269	0.0181752
NAD	10	0.0321601	0.0286628	0.0333587	0.0829898	0.0941825	0.0851494	0.123956	0.122309	0.117177
NAD	11	0	0	0	0.0039351	0	0.00323855	0.030598	0.0331142	0.0338927
NAD	12	0	0	0	0	0	0	0.0324766	0.0296884	0.0303349
NAD	13	0	0	0	0	0	0	0.0130157	0.00929746	0.00849252
NAD	14	0	0	0	0	0	0	0	0	0
NAD	15	0	0	0	0	0	0	0	0.0006285	0
NAD	16	0	0	0	0	0	0	0	0	0
NAD	17	0	0	0	0	0	0	0	0	0
NAD	18	0	0	0	0	0	0	0	0	0
NAD	19	0	0	0	0	0	0	0	0	0
NAD	20	0	0	0	0	0	0	0	0	0
NAD	21	0	0	0	0	0	0	0	0	0
NADH	0	0.805181	0.820864	0.798861	0.561895	0.558013	0.56949	0.416914	0.420003	0.45492
NADH	1	0	0.00859223	0.0117912	0	0.00257459	0.00150253	0.0065813	0.0106418	0
NADH	2	0.0268934	0.0313398	0.0250329	0.0548717	0.0591483	0.0533155	0.0519582	0.0142483	0.057941
NADH	3	0.0281509	0.0222029	0.00897245	0.0263761	0.0383868	0.0310942	0.0222417	0.0427118	0.029881
NADH	4	0.00951856	0.00312301	0	0.0251707	0.015661	0	0.0252373	0.0313793	0.0191488
NADH	5	0.0582197	0.0762985	0.0925122	0.11878	0.140439	0.141714	0.149428	0.133705	0.127924
NADH	6	0.013804	0.000579144	0	0.0122256	0.0113186	0.0126756	0.0166305	0.0264605	0.0271299
NADH	7	0.0163075	0.00955401	0.0233318	0.0586654	0.0557332	0.0544292	0.0725453	0.0713267	0.067317
NADH	8	0.00605664	0.00710217	0.00210869	0.0464723	0.0371996	0.0372206	0.0498359	0.036893	0.0169032
NADH	9	0.00227219	0	0	0	0	0	0.00214033	0.0275033	0.0215075
NADH	10	0.0335967	0.0203444	0.0373896	0.0955432	0.0815259	0.0970152	0.134494	0.127476	0.123874
NADH	11	0	0	0	0	0	0	0.0240859	0.0232194	0.0122679
NADH	12	0	0	0	0	0	0.00154347	0.0266103	0.0260601	0.0376471
NADH	13	0	0	0	0	0	0	0.00129756	0.00638669	0.00353882
NADH	14	0	0	0	0	0	0	0	0.00198506	0
NADH	15	0	0	0	0	0	0	0	0	0
NADH	16	0	0	0	0	0	0	0	0	0
NADH	17	0	0	0	0	0	0	0	0	0
NADH	18	0	0	0	0	0	0	0	0	0
NADH	19	0	0	0	0	0	0	0	0	0
NADH	20	0	0	0	0	0	0	0	0	0
NADH	21	0	0	0	0	0	0	0	0	0
N-carbamoyl-aspartate	0	0.67816	0.682937	0.674096	0.586707	0.60154	0.602999	0.421109	0.428269	0.423216
N-carbamoyl-aspartate	1	0.295576	0.290161	0.297859	0.365159	0.356807	0.363286	0.487808	0.471475	0.479752
N-carbamoyl-aspartate	2	0	0	0	0	0.00168005	0	0.0127923	0.0039424	0.0067787
N-carbamoyl-aspartate	3	0.0120091	0.0140837	0.014061	0.021284	0.0170391	0.0132562	0.0221548	0.0356019	0.0230083
N-carbamoyl-aspartate	4	0.0122684	0.0117293	0.0129859	0.0237456	0.0199384	0.0158041	0.0358292	0.0426855	0.0459545
N-carbamoyl-aspartate	5	0.0019866	0.00108879	0.000998117	0.00310485	0.00299525	0.00465482	0.0203066	0.0180257	0.0212903
N-Methyl-aspartate	0	0.942877	0.94295	0.9415	0.946665	0.948914	0.94864	0.892553	0.897646	0.898059
N-Methyl-aspartate	1	0.00384276	0.00323601	0.00367044	0.00436405	0.00335414	0.00395038	0.004928	0.00588432	0.00596169
N-Methyl-aspartate	2	0.0485001	0.0489028	0.0495655	0.0419943	0.0411104	0.0405061	0.0816836	0.0768494	0.0769262
N-Methyl-aspartate	3	0.00231394	0.00240274	0.00256852	0.00348609	0.00328718	0.00358543	0.00944472	0.00920675	0.00858821
N-Methyl-aspartate	4	0.001971	0.00198671	0.00218013	0.00244468	0.00228046	0.00235022	0.00616157	0.00554978	0.00574184
N-Methyl-aspartate	5	0.000495433	0.000521404	0.000514936	0.00104597	0.00105345	0.00096835	0.00522946	0.00486372	0.00472284
Ophthalmate	0	0.989823	0.978065	0.99676	1	1	1	1	1	1
Ophthalmate	1	0.0101767	0.00841573	0	0	0	0	0	0	0
Ophthalmate	2	0	0	0.00324026	0	0	0	0	0	0
Ophthalmate	3	0	0	0	0	0	0	0	0	0
Ophthalmate	4	0	0	0	0	0	0	0	0	0
Ophthalmate	5	0	0	0	0	0	0	0	0	0
Ophthalmate	6	0	0	0	0	0	0	0	0	0
Ophthalmate	7	0	0	0	0	0	0	0	0	0
Ophthalmate	8	0	0.0135194	0	0	0	0	0	0	0
Ophthalmate	9	0	0	0	0	0	0	0	0	0
Ophthalmate	10	0	0	0	0	0	0	0	0	0
Ophthalmate	11	0	0	0	0	0	0	0	0	0
Orotate	0	0.73819	0	0.63001	0.597922	0.603604	0.61917	0.405165	0.409569	0.429052
Orotate	1	0.26181	0.732132	0.36999	0.355431	0.348282	0.335326	0.497348	0.491772	0.481618
Orotate	2	0	0	0	0	0.0105174	0	0.0144852	0.0148194	0.0153545
Orotate	3	0	0	0	0.0199144	0.0147684	0.0231918	0.0256062	0.0246032	0.01827
Orotate	4	0	0.267868	0	0.0215547	0.022828	0.0223122	0.0403869	0.0406403	0.0342176
Orotate	5	0	0	0	0.00517806	0	0	0.017009	0.018596	0.021488
O-Succinyl-L-homoserine	0	0.495767	0.478776	0.477143	0.506898	0.515798	0.517533	0.356568	0.357408	0.354748
O-Succinyl-L-homoserine	1	0.0122801	0	0.0313845	0.00257624	0.00831831	0.0123275	0.0125256	0.0193127	0.0166046
O-Succinyl-L-homoserine	2	0.0380598	0.03854	0.0312491	0.0258669	0.0255182	0.028511	0.0375384	0.0373055	0.0297719
O-Succinyl-L-homoserine	3	0.433785	0.477539	0.418379	0.444406	0.436079	0.423885	0.556858	0.545546	0.562484
O-Succinyl-L-homoserine	4	0	0	0	0	0	0	0.00301571	0	0
O-Succinyl-L-homoserine	5	0.0201082	0.00514458	0.0323895	0.0202535	0.014286	0.017743	0.0311193	0.038932	0.0350743
O-Succinyl-L-homoserine	6	0	0	0	0	0	0	0.00124066	0.000328685	0.000304767
O-Succinyl-L-homoserine	7	0	0	0.00945486	0	0	0	0.00113394	0.00116707	0.00101282
O-Succinyl-L-homoserine	8	0	0	0	0	0	0	0	0	0
Phenylalanine	0	1	1	0.998457	1	0.999519	1	1	1	0.997507
Phenylalanine	1	0	0	0.00154264	0	0.000480667	0	0	0	0.00249318
Phenylalanine	2	0	0	0	0	0	0	0	0	0
Phenylalanine	3	0	0	0	0	0	0	0	0	0
Phenylalanine	4	0	0	0	0	0	0	0	0	0
Phenylalanine	5	0	0	0	0	0	0	0	0	0
Phenylalanine	6	0	0	0	0	0	0	0	0	0
Phenylalanine	7	0	0	0	0	0	0	0	0	0
Phenylalanine	8	0	0	0	0	0	0	0	0	0
Phenylalanine	9	0	0	0	0	0	0	0	0	0
Proline	0	0.997006	0.999961	1	0.998948	0.99893	1	0.999587	0.998634	0.99888
Proline	1	0.00298096	0	0	0.00101391	0.00107002	0	0.000413327	0.00136618	0.00109051
Proline	2	1.28514e-05	3.87553e-05	0	3.80358e-05	0	0	0	0	2.9601e-05
Proline	3	0	0	0	0	0	0	0	0	0
Proline	4	0	0	0	0	0	0	0	0	0
Proline	5	0	0	0	0	0	0	0	0	0
Pyridoxal 5-phosphate	0	0.234865	0.369432	0.383866	0.267271	0.220001	0.183404	0.295332	0.288443	0.314585
Pyridoxal 5-phosphate	1	0.00459672	0	0	0	0	0	0.0268542	0.00999786	0.0103167
Pyridoxal 5-phosphate	2	0	0.00302832	0.00147064	0	0	0.00128251	0.0154706	0.0177845	0.00524169
Pyridoxal 5-phosphate	3	0	0	0	0	0	0	0	0	0
Pyridoxal 5-phosphate	4	0.726159	0.590341	0.582567	0.690508	0.748725	0.776273	0.595112	0.621125	0.58821
Pyridoxal 5-phosphate	5	0	0.0186188	0.0103218	0.0148893	0	0.0214703	0.0108278	0.0137534	0.0233355
Pyridoxal 5-phosphate	6	0.0343798	0.0185798	0.0217748	0.0240186	0.0312743	0.0175705	0.0540553	0.0453007	0.0527464
Pyridoxal 5-phosphate	7	0	0	0	0.00331349	0	0	0.0023476	0.00359595	0.0055652
Pyridoxal 5-phosphate	8	0	0	0	0	0	0	0	0	0
Pyroglutamate	0	0.991934	0.992782	0.990788	0.990623	0.991606	0.990602	0.976445	0.977957	0.98022
Pyroglutamate	1	0.000491016	0.00137429	0.001969	0.00249743	0.00167657	0.00298347	0.00275285	0.00214489	0.00199485
Pyroglutamate	2	0.00691193	0.00532163	0.00658407	0.00556993	0.00570575	0.00519868	0.0165997	0.0162068	0.0145314
Pyroglutamate	3	0.00038712	0.000225677	0.000369181	0.000778824	0.00054892	0.000658158	0.00255326	0.00220211	0.00195263
Pyroglutamate	4	0.000276053	0.000296333	0.000290225	0.000530673	0.000462953	0.000558165	0.00164951	0.00148879	0.00130111
Pyroglutamate	5	0	0	0	0	0	0	0	0	0
Ribose	0	0.0629961	0.549214	0.275354	0.377953	0.344863	0.432643	0.410621	0.411841	0.427207
Ribose	1	0	0	0	0	0	0	0	0	0
Ribose	2	0	0	0	0	0	0	0	0	0
Ribose	3	0	0	0	0	0	0	0	0	0
Ribose	4	0	0	0	0	0	0	0	0	0
Ribose	5	0.937004	0.450786	0.724646	0.622047	0.655137	0.567357	0.589379	0.588159	0.572793
Sedoheptulose 7-phosphate	0	0.591576	0.764021	0.771729	0.653884	0.556899	0.565409	0.508196	0.596079	0.58898
Sedoheptulose 7-phosphate	1	0.0162899	0.0296833	0	0	0	0	0	0	0
Sedoheptulose 7-phosphate	2	0	0	0	0	0	0	0.0120917	0	0
Sedoheptulose 7-phosphate	3	0	0	0	0	0	0	0	0	0
Sedoheptulose 7-phosphate	4	0	0	0	0	0	0	0	0	0
Sedoheptulose 7-phosphate	5	0	0	0	0	0	0	0	0	0
Sedoheptulose 7-phosphate	6	0.374793	0.206296	0.228271	0.329955	0.40905	0.418505	0.457149	0.403921	0.41102
Sedoheptulose 7-phosphate	7	0.0173409	0	0	0.0161608	0.034051	0.0160856	0.0225633	0	0
Succinic acid	0	0.925318	0.920903	0.912691	0.881414	0.878543	0.873077	0.787453	0.810167	0.801275
Succinic acid	1	0.0117183	0.0102208	0.0127828	0.00927333	0.00683167	0.00819458	0.0129993	0.0172761	0.0150955
Succinic acid	2	0.0569401	0.0599686	0.0648613	0.0951887	0.0999278	0.102874	0.160369	0.135329	0.145489
Succinic acid	3	0.00602367	0.00890788	0.00966455	0.00493952	0.00475355	0.00484291	0.0108558	0.0119667	0.0114373
Succinic acid	4	0	0	0	0.00918443	0.00994428	0.0110122	0.0283225	0.0252615	0.0267027
Syringic acid	0	1	1	1	1	0.998269	1	0.388496	0.392288	0.3603
Syringic acid	1	0	0	0	0	0	0	0.248308	0.25773	0.256563
Syringic acid	2	0	0	0	0	0	0	0.257715	0.261243	0.278771
Syringic acid	3	0	0	0	0	0.00173132	0	0.105481	0.0887387	0.104365
Syringic acid	4	0	0	0	0	0	0	0	0	0
Syringic acid	5	0	0	0	0	0	0	0	0	0
Syringic acid	6	0	0	0	0	0	0	0	0	0
Syringic acid	7	0	0	0	0	0	0	0	0	0
Syringic acid	8	0	0	0	0	0	0	0	0	0
Syringic acid	9	0	0	0	0	0	0	0	0	0
Theanine	0	0.83627	0.859148	0.825788	0.783525	0.789011	0.810821	0.728791	0.728694	0.730411
Theanine	1	0	0.00836774	0.0186762	0.0147122	0.0077331	0	0.0100226	0.0110594	0.00445819
Theanine	2	0.0182008	0.00938328	0.0184771	0	0	0	0	0.00068529	0
Theanine	3	0.122422	0.112304	0.137059	0.201763	0.203256	0.189179	0.260131	0.257598	0.263505
Theanine	4	0.023107	0.0107965	0	0	0	0	0.00105544	0.00196327	0.00162534
Theanine	5	0	0	0	0	0	0	0	0	0
Theanine	6	0	0	0	0	0	0	0	0	0
Theanine	7	0	0	0	0	0	0	0	0	0
Threonine	0	0.999496	0.996986	0.999597	1	1	1	0.850954	0.863512	0.862372
Threonine	1	0.000503549	0.00301423	0.000403427	0	0	0	0.0996852	0.0922127	0.0898846
Threonine	2	0	0	0	0	0	0	0	0	0
Threonine	3	0	0	0	0	0	0	0	0	0
Threonine	4	0	0	0	0	0	0	0.049361	0.0442751	0.0477433
Thymine	0	0.897084	0.894703	0.868602	0.69377	0.701137	0.729985	0.360627	0.393751	0.364997
Thymine	1	0.0731751	0.0442324	0.0859672	0.23476	0.2527	0.203522	0.384784	0.358941	0.41518
Thymine	2	0	0.0074905	0.00484931	0.0269389	0.0216771	0.0325072	0.213568	0.238193	0.179901
Thymine	3	0.0297406	0.053574	0.040581	0.0445311	0.024486	0.0339861	0.0187226	0.00911482	0.0235716
Thymine	4	0	0	0	0	0	0	0.0222986	0	0.0163506
Thymine	5	0	0	0	0	0	0	0	0	0
Tryptophan	0	1	1	1	0.998569	1	0.993723	1	1	1
Tryptophan	1	0	0	0	0.00143111	0	0.00627689	0	0	0
Tryptophan	2	0	0	0	0	0	0	0	0	0
Tryptophan	3	0	0	0	0	0	0	0	0	0
Tryptophan	4	0	0	0	0	0	0	0	0	0
Tryptophan	5	0	0	0	0	0	0	0	0	0
Tryptophan	6	0	0	0	0	0	0	0	0	0
Tryptophan	7	0	0	0	0	0	0	0	0	0
Tryptophan	8	0	0	0	0	0	0	0	0	0
Tryptophan	9	0	0	0	0	0	0	0	0	0
Tryptophan	10	0	0	0	0	0	0	0	0	0
Tryptophan	11	0	0	0	0	0	0	0	0	0
Tyrosine	0	0.821916	0.85242	0.833046	0.871295	0.891834	0.912071	0.892083	0.901122	0.912356
Tyrosine	1	0	0	0.00243528	0	0	0	0	0	0
Tyrosine	2	0	0	0	0	0	0	0	0	0
Tyrosine	3	0	0	0	0	0	0	0	0	0
Tyrosine	4	0	0	0	0	0	0	0	0	0
Tyrosine	5	0.166653	0.14447	0.159438	0.117648	0.106937	0.0850091	0.103051	0.0904431	0.0863352
Tyrosine	6	0.0114309	0.00310978	0.00508065	0.0110571	0.00122927	0.00291988	0.0048657	0.00843492	0.00130877
Tyrosine	7	0	0	0	0	0	0	0	0	0
Tyrosine	8	0	0	0	0	0	0	0	0	0
Tyrosine	9	0	0	0	0	0	0	0	0	0
UMP	0	0.365562	0.353174	0.334663	0.160046	0.16129	0.150105	0.0866302	0.0884214	0.0870234
UMP	1	0.0509454	0.0658686	0.0617809	0.0686799	0.0655129	0.0702794	0.0273509	0.0251785	0.0283649
UMP	2	0.103372	0.0960334	0.109111	0.11287	0.123803	0.114046	0.0360255	0.0324341	0.0329273
UMP	3	0.0980339	0.102146	0.105687	0.102699	0.101904	0.0982609	0.0463202	0.0499314	0.047806
UMP	4	0.0317585	0.0319676	0.0293546	0.0342095	0.0336701	0.0359761	0.0226255	0.021022	0.0265813
UMP	5	0.283075	0.277499	0.280618	0.34825	0.34081	0.34733	0.411258	0.411752	0.412814
UMP	6	0.0649799	0.0722122	0.075007	0.158481	0.157121	0.168926	0.320179	0.320937	0.319298
UMP	7	0.00161222	0	0.00295823	0.00679097	0.00781102	0.00611224	0.0197596	0.0177941	0.0161092
UMP	8	0.000661032	0.00109902	0.000819969	0.00709877	0.00644995	0.00736809	0.0203828	0.0217392	0.0186795
UMP	9	0	0	0	0.000875989	0.00162725	0.00159566	0.00946762	0.0107898	0.0103969
Uracil	0	0.90327	0.83115	0.865339	0.669124	0.676342	0.663973	0.554353	0.558948	0.539224
Uracil	1	0.0967301	0.16885	0.134661	0.291666	0.288075	0.30227	0.376178	0.36992	0.3847
Uracil	2	0	0	0	0.0234526	0.022649	0.0186077	0.027329	0.0289194	0.0334812
Uracil	3	0	0	0	0.0132941	0.0114649	0.0113721	0.0300282	0.0299705	0.0288161
Uracil	4	0	0	0	0.00246375	0.00146912	0.00377756	0.0121118	0.0122421	0.0137787
Valine	0	0.999814	0.998335	1	0.999796	0.999968	0.999688	0.998831	0.999999	0.999452
Valine	1	0	0.00166457	0	0	0	0.000134517	0.000720169	0	0.00054825
Valine	2	0.000186254	0	0	0.000203581	3.24594e-05	0.000177164	0.000448585	1.09502e-06	0
Valine	3	0	0	0	0	0	0	0	0	0
Valine	4	0	0	0	0	0	0	0	0	0
Valine	5	0	0	0	0	0	0	0	0	0
XMP	0	1	1	1	0.998667	0.924484	1	0.871903	0.859928	0.893624
XMP	1	0	0	0	0.00133336	0	0	0	0.00954758	0
XMP	2	0	0	0	0	0	0	0	0.0557789	0
XMP	3	0	0	0	0	0.0755165	0	0	0.0747459	0.106376
XMP	4	0	0	0	0	0	0	0.128097	0	0
XMP	5	0	0	0	0	0	0	0	0	0
XMP	6	0	0	0	0	0	0	0	0	0
XMP	7	0	0	0	0	0	0	0	0	0
XMP	8	0	0	0	0	0	0	0	0	0
XMP	9	0	0	0	0	0	0	0	0	0
XMP	10	0	0	0	0	0	0	0	0	0
6-Phosphogluconate	0									0
6-Phosphogluconate	1									0
6-Phosphogluconate	2									0
6-Phosphogluconate	3									0
6-Phosphogluconate	4									0
6-Phosphogluconate	5									0
6-Phosphogluconate	6									1
3-Phosphoglycerate	0	0.458687	0.498978	0.4384	0.326709	0.418932	0.408283	0.213321	0.234243	0.184282
3-Phosphoglycerate	1	0	0	0	0	0	0	0	0	0
3-Phosphoglycerate	2	0	0	0	0	0	0	0	0	0
3-Phosphoglycerate	3	0.541313	0.501022	0.5616	0.673291	0.581068	0.591717	0.786679	0.765757	0.815718
Glucose 6-phosphate	0	0.203073	0.17854	0.215768	0.215811	0.251361	0.171855	0.264491	0.25705	0.140294
Glucose 6-phosphate	1	0	0	0	0	0	0	0	0	0
Glucose 6-phosphate	2	0.0123083	0.0173025	0.00700279	0.0174956	0.0163856	0.0183252	0	0	0
Glucose 6-phosphate	3	0.218229	0.175556	0.184488	0.0304247	0.0560337	0.0492994	0.042949	0	0
Glucose 6-phosphate	4	0.0407487	0.0144708	0.0490805	0	0.0172651	0.0154429	0	0	0
Glucose 6-phosphate	5	0.0428082	0.0244256	0.0341735	0	0.0298405	0.0173373	0.0590604	0	0.00530412
Glucose 6-phosphate	6	0.482832	0.589705	0.509487	0.736269	0.629114	0.72774	0.6335	0.74295	0.854402
Ribose 5-phosphate	0	0.122909	0.155898	0.16945	0.220748	0.162983	0.231043	0.0807304	0.0490718	0.0715585
Ribose 5-phosphate	1	0	0	0	0	0	0	0	0	0
Ribose 5-phosphate	2	0.190607	0.186396	0.152578	0.125987	0.110595	0.0589648	0.050324	0.0558033	0.0321712
Ribose 5-phosphate	3	0.186924	0.200929	0.158158	0.0410488	0.063571	0.0554072	0.0464805	0.0428739	0.0461438
Ribose 5-phosphate	4	0	0	0	0	0	0	0	0	0
Ribose 5-phosphate	5	0.49956	0.456777	0.519815	0.612216	0.662851	0.654585	0.822465	0.852251	0.850126
Phosphoenolpyruvate	0	0.454325	0.523329	0.471335	0.395893	0.410473	0.385836	0.201698	0.222912	0.207057
Phosphoenolpyruvate	1	0.00977397	0.00726824	0.0484071	0.0158449	0.0066273	0.0249829	0.0316587	0.0415238	0.030464
Phosphoenolpyruvate	2	0	0	0	0	0	0	0	0	0
Phosphoenolpyruvate	3	0.535901	0.469403	0.480258	0.588262	0.5829	0.589181	0.766644	0.735564	0.762479
Acetyl CoA	0	0.707376	0.646824	0.728529	0.577087	0.49373	0.500445	0.324968	0.293081	0.3536
Acetyl CoA	1	0	0	0	0	0	0	0	0	0
Acetyl CoA	2	0.292624	0.353176	0.271471	0.422913	0.50627	0.499555	0.675032	0.706919	0.6464
Acetyl CoA	3	0	0	0	0	0	0	0	0	0
Acetyl CoA	4	0	0	0	0	0	0	0	0	0
Acetyl CoA	5	0	0	0	0	0	0	0	0	0
Acetyl CoA	6	0	0	0	0	0	0	0	0	0
Acetyl CoA	7	0	0	0	0	0	0	0	0	0
Acetyl CoA	8	0	0	0	0	0	0	0	0	0
Acetyl CoA	9	0	0	0	0	0	0	0	0	0
Acetyl CoA	10	0	0	0	0	0	0	0	0	0
Acetyl CoA	11	0	0	0	0	0	0	0	0	0
Acetyl CoA	12	0	0	0	0	0	0	0	0	0
Acetyl CoA	13	0	0	0	0	0	0	0	0	0
Acetyl CoA	14	0	0	0	0	0	0	0	0	0
Acetyl CoA	15	0	0	0	0	0	0	0	0	0
Acetyl CoA	16	0	0	0	0	0	0	0	0	0
Acetyl CoA	17	0	0	0	0	0	0	0	0	0
Acetyl CoA	18	0	0	0	0	0	0	0	0	0
Acetyl CoA	19	0	0	0	0	0	0	0	0	0
Acetyl CoA	20	0	0	0	0	0	0	0	0	0
Acetyl CoA	21	0	0	0	0	0	0	0	0	0
Acetyl CoA	22	0	0	0	0	0	0	0	0	0
Acetyl CoA	23	0	0	0	0	0	0	0	0	0
Ornithine	0	0.991207	1	0.99291	1	1	0.987925	1	1	1
Ornithine	1	0.00879286	0	0.0070904	0	0	0.0120755	0	0	0
Ornithine	2	0	0	0	0	0	0	0	0	0
Ornithine	3	0	0	0	0	0	0	0	0	0
Ornithine	4	0	0	0	0	0	0	0	0	0
Ornithine	5	0	0	0	0	0	0	0	0	0
Adenosine	0	1	0.594017	0.617558	0.30413	0.306425	0.260658	0.0756107	0.0533448	0.0719866
Adenosine	1	0	0	0	0	0	0	0	0	0
Adenosine	2	0	0.0838873	0	0.161915	0.12267	0.196915	0.0279541	0.0654775	0.0235081
Adenosine	3	0	0	0	0.0249968	0.0766678	0.0728957	0.0339383	0.0194252	0.0193374
Adenosine	4	0	0	0	0.00943161	0	0	0.0246638	0.0249396	0.0574323
Adenosine	5	0	0.322095	0.382442	0.499527	0.494237	0.469531	0.190527	0.2239	0.202215
Adenosine	6	0	0	0	0	0	0	0.288111	0.260709	0.275408
Adenosine	7	0	0	0	0	0	0	0.248038	0.317099	0.247391
Adenosine	8	0	0	0	0	0	0	0.111157	0.0351044	0.102722
Adenosine	9	0	0	0	0	0	0	0	0	0
Adenosine	10	0	0	0	0	0	0	0	0	0
ADP	0	0.444516	0.469688	0.436808	0.266752	0.29541	0.263793	0.0837008	0.068462	0.0736834
ADP	1	0	0	0	0	0	0	0	0	0
ADP	2	0.0459279	0.0833501	0.0900303	0.156584	0.153239	0.161551	0.0283138	0.0655185	0.0638945
ADP	3	0.124671	0.0747379	0.0974397	0.0737923	0.0688346	0.0907707	0.0421203	0.0402736	0.0454552
ADP	4	0.0163277	0	0.0122691	0.0158517	0	0.00563763	0.0486628	0.0144839	0.0230726
ADP	5	0.358931	0.358133	0.344635	0.483742	0.476069	0.477437	0.189204	0.15865	0.209787
ADP	6	0	0.00101998	0	0	0	0	0.252948	0.235393	0.220711
ADP	7	0.00962742	0.0130711	0.0188181	0.00327792	0.00644676	0.000809832	0.248138	0.305981	0.261409
ADP	8	0	0	0	0	0	0	0.106912	0.111238	0.101987
ADP	9	0	0	0	0	0	0	0	0	0
ADP	10	0	0	0	0	0	0	0	0	0
dAMP	0	0.465971	0.512193	0.475892	0.260378	0.2766	0.285393	0.0982376	0.0692572	0.0786572
dAMP	1	0	0	0	0	0.0231223	0	0.0364119	0.0385666	0.0312099
dAMP	2	0.125328	0.0974284	0.116998	0.205599	0.167644	0.200579	0.0554507	0.0508325	0.0709365
dAMP	3	0.0566059	0.109639	0.071529	0.0545478	0.0513627	0.0453328	0.0441734	0.0395124	0.0473959
dAMP	4	0.00740483	0.0084387	0	0.0100295	0.0236642	0.00359466	0.0317521	0.0456447	0.0354546
dAMP	5	0.344691	0.272301	0.334503	0.469445	0.457607	0.4651	0.21368	0.200913	0.207444
dAMP	6	0	0	0.00107737	0	0	0	0.205234	0.249628	0.215141
dAMP	7	0	0	0	0	0	0	0.219105	0.238755	0.229771
dAMP	8	0	0	0	0	0	0	0.0959544	0.06689	0.0839887
dAMP	9	0	0	0	0	0	0	0	0	0
dAMP	10	0	0	0	0	0	0	0	0	0
dCMP	0	0.572397	0.575851	0.484283	0.235518	0.256902	0.206521	0.185195	0.265057	0.238979
dCMP	1	0.0541557	0.0905855	0.0745869	0.0511185	0.0713596	0.0652036	0.0626099	0.00484443	0.0327404
dCMP	2	0.092779	0.0576999	0.0602856	0.137719	0.0738438	0.128449	0.0303973	0.0203677	0.0179368
dCMP	3	0.0807016	0.0823796	0.10254	0.10417	0.115227	0.127305	0.0740759	0.0720242	0.0703666
dCMP	4	0.00597126	0.0273557	0.00450111	0.0416872	0.0165241	0.0191735	0.0160622	0.0290563	0.0340574
dCMP	5	0.177829	0.136648	0.24025	0.286883	0.312931	0.299481	0.374375	0.382578	0.325858
dCMP	6	0.0161663	0.02948	0.0335531	0.142904	0.153212	0.153867	0.257286	0.226072	0.279568
dCMP	7	0	0	0	0	0	0	0	0	0.00049355
dCMP	8	0	0	0	0	0	0	0	0	0
dCMP	9	0	0	0	0	0	0	0	0	0
Guanine	0	0.910484	0.998523	0.950711	1	1	1	0.278457	0.326242	0.330547
Guanine	1	0.0895164	0.00147708	0.0492889	0	0	0	0.316473	0.272234	0.280228
Guanine	2	0	0	0	0	0	0	0.307941	0.278209	0.285488
Guanine	3	0	0	0	0	0	0	0.0971284	0.123316	0.103737
Guanine	4	0	0	0	0	0	0	0	0	0
Guanine	5	0	0	0	0	0	0	0	0	0
Histidine	0	1	1	1	1	1	1	1	1	1
Histidine	1	0	0	0	0	0	0	0	0	0
Histidine	2	0	0	0	0	0	0	0	0	0
Histidine	3	0	0	0	0	0	0	0	0	0
Histidine	4	0	0	0	0	0	0	0	0	0
Histidine	5	0	0	0	0	0	0	0	0	0
Histidine	6	0	0	0	0	0	0	0	0	0
Methionine sulfoxide	0	1	1	1	1	1	1	1	1	1
Methionine sulfoxide	1	0	0	0	0	0	0	0	0	0
Methionine sulfoxide	2	0	0	0	0	0	0	0	0	0
Methionine sulfoxide	3	0	0	0	0	0	0	0	0	0
Methionine sulfoxide	4	0	0	0	0	0	0	0	0	0
Methionine sulfoxide	5	0	0	0	0	0	0	0	0	0
Pyruvate	0	0.540124	0.550057	0.536079	0.530538	0.529161	0.516136	0.437588	0.429571	0.415858
Pyruvate	1	0.00981356	0.0134293	0.0127612	0.0135236	0.0152324	0.0163189	0.0217501	0.0235309	0.0242929
Pyruvate	2	0.0165363	0.0228133	0.0164973	0.014265	0.0193467	0.0159879	0.0194867	0.0202284	0.0199908
Pyruvate	3	0.433526	0.413701	0.434662	0.441674	0.43626	0.451557	0.521175	0.52667	0.539858
Ribulose-5-phosphate	0	1	1	1	1	1	1	1	1	1
Ribulose-5-phosphate	1	0	0	0	0	0	0	0	0	0
Ribulose-5-phosphate	2	0	0	0	0	0	0	0	0	0
Ribulose-5-phosphate	3	0	0	0	0	0	0	0	0	0
Ribulose-5-phosphate	4	0	0	0	0	0	0	0	0	0
Ribulose-5-phosphate	5	0	0	0	0	0	0	0	0	0
UDP-D-Glucose	0	0.0722449	0.107556	0.0629566	0.0336354	0.0245558	0.0810201	0.0837381	0	0.0430676
UDP-D-Glucose	1	0	0	0	0	0	0	0	0	0
UDP-D-Glucose	2	0	0	0	0	0	0	0	0	0
UDP-D-Glucose	3	0	0	0	0	0	0	0	0	0
UDP-D-Glucose	4	0	0	0	0	0	0	0	0	0
UDP-D-Glucose	5	0.124871	0.118678	0.145061	0.101869	0.101229	0.0566947	0.0222026	0.0294704	0
UDP-D-Glucose	6	0.340819	0.388131	0.365334	0.147082	0.181745	0.198476	0.105328	0.159354	0.157304
UDP-D-Glucose	7	0.00867812	0.00231418	0.00909105	0.0760384	0.0504958	0.0540276	0.0218804	0.00878562	0.0160071
UDP-D-Glucose	8	0.12264	0.0698561	0.192863	0.11482	0.149727	0.134183	0.0449635	0	0.0251139
UDP-D-Glucose	9	0.0385796	0.0595911	0.0462427	0.106054	0.0285424	0.0499221	0.0653972	0.0384499	0.0363651
UDP-D-Glucose	10	0	0.0578684	0	0.0227067	0.0166126	0.0368827	0	0.0549293	0
UDP-D-Glucose	11	0.244618	0.196005	0.178452	0.299781	0.324646	0.251523	0.393766	0.371953	0.414843
UDP-D-Glucose	12	0.0475488	0	0	0.0980132	0.122446	0.137272	0.262724	0.337057	0.3073
UDP-D-Glucose	13	0	0	0	0	0	0	0	0	0
UDP-D-Glucose	14	0	0	0	0	0	0	0	0	0
UDP-D-Glucose	15	0	0	0	0	0	0	0	0	0
AICAR (ZMP)	0	0.13534	0.162572	0.172284	0.0666128	0.124479	0.0866944	0.0160851	0	0
AICAR (ZMP)	1	0.113629	0.111687	0.0732082	0.0576923	0.0493922	0.0772271	0.0131009	0.0187579	0.0156017
AICAR (ZMP)	2	0.135028	0.126238	0.121377	0.106019	0.106693	0.0973699	0.0136975	0.0140861	0.0122963
AICAR (ZMP)	3	0.103844	0.123502	0.137253	0.100201	0.117625	0.107743	0.0372908	0.025752	0.0504853
AICAR (ZMP)	4	0.0435938	0	0	0.0633025	0.031548	0.0590044	0.00663893	0.0447848	0.0113394
AICAR (ZMP)	5	0.330039	0.338358	0.344174	0.365517	0.317975	0.309186	0.202121	0.147941	0.151324
AICAR (ZMP)	6	0.138526	0.137643	0.151705	0.235003	0.224146	0.259176	0.40844	0.44892	0.436798
AICAR (ZMP)	7	0	0	0	0.00565237	0.0281427	0.00359889	0.302626	0.299758	0.322155
AICAR (ZMP)	8	0	0	0	0	0	0	0	0	0
AICAR (ZMP)	9	0	0	0	0	0	0	0	0	0
AICA-riboside	0	0.650638	0.520339	0.39791	0.42704	0.390338	0.385557	0.213651	0.174885	0.142059
AICA-riboside	1	0	0.0291541	0.0523356	0.0210833	0.0147023	0.0112491	0.0205489	0.0739028	0.0424563
AICA-riboside	2	0	0	0	0.059576	0.129147	0.0974086	0.115434	0.0963896	0.0950497
AICA-riboside	3	0	0.105889	0.128758	0.0723862	0.111108	0.0914354	0.034994	0.104667	0.0867277
AICA-riboside	4	0	0	0	0	0	0	0.0154294	0.00236697	0.00379878
AICA-riboside	5	0.238208	0.344618	0.420996	0.276774	0.278433	0.308515	0.260426	0.288081	0.30519
AICA-riboside	6	0.111154	0	0	0.14314	0.0762715	0.105835	0.310932	0.235428	0.24037
AICA-riboside	7	0	0	0	0	0	0	0.0285853	0.0242794	0.0843481
AICA-riboside	8	0	0	0	0	0	0	0	0	0
AICA-riboside	9	0	0	0	0	0	0	0	0	0
Acetyl CoA	0	0.700986	0.570482	0.722115	0.577589	0.494963	0.499745	0.335172	0.279698	0.239508
Acetyl CoA	1	0	0	0	0	0	0.0328968	0	0	0
Acetyl CoA	2	0.299014	0.429518	0.277885	0.422411	0.505037	0.467358	0.664828	0.720302	0.760492
Acetyl CoA	3	0	0	0	0	0	0	0	0	0
Acetyl CoA	4	0	0	0	0	0	0	0	0	0
Acetyl CoA	5	0	0	0	0	0	0	0	0	0
Acetyl CoA	6	0	0	0	0	0	0	0	0	0
Acetyl CoA	7	0	0	0	0	0	0	0	0	0
Acetyl CoA	8	0	0	0	0	0	0	0	0	0
Acetyl CoA	9	0	0	0	0	0	0	0	0	0
Acetyl CoA	10	0	0	0	0	0	0	0	0	0
Acetyl CoA	11	0	0	0	0	0	0	0	0	0
Acetyl CoA	12	0	0	0	0	0	0	0	0	0
Acetyl CoA	13	0	0	0	0	0	0	0	0	0
Acetyl CoA	14	0	0	0	0	0	0	0	0	0
Acetyl CoA	15	0	0	0	0	0	0	0	0	0
Acetyl CoA	16	0	0	0	0	0	0	0	0	0
Acetyl CoA	17	0	0	0	0	0	0	0	0	0
Acetyl CoA	18	0	0	0	0	0	0	0	0	0
Acetyl CoA	19	0	0	0	0	0	0	0	0	0
Acetyl CoA	20	0	0	0	0	0	0	0	0	0
Acetyl CoA	21	0	0	0	0	0	0	0	0	0
Acetyl CoA	22	0	0	0	0	0	0	0	0	0
Acetyl CoA	23	0	0	0	0	0	0	0	0	0
Coenzyme A	0	1	0.922667	1	1	1	0.88298	1	0.95834	1
Coenzyme A	1	0	0.0773334	0	0	0	0.11702	0	0.0416604	0
Coenzyme A	2	0	0	0	0	0	0	0	0	0
Coenzyme A	3	0	0	0	0	0	0	0	0	0
Coenzyme A	4	0	0	0	0	0	0	0	0	0
Coenzyme A	5	0	0	0	0	0	0	0	0	0
Coenzyme A	6	0	0	0	0	0	0	0	0	0
Coenzyme A	7	0	0	0	0	0	0	0	0	0
Coenzyme A	8	0	0	0	0	0	0	0	0	0
Coenzyme A	9	0	0	0	0	0	0	0	0	0
Coenzyme A	10	0	0	0	0	0	0	0	0	0
Coenzyme A	11	0	0	0	0	0	0	0	0	0
Coenzyme A	12	0	0	0	0	0	0	0	0	0
Coenzyme A	13	0	0	0	0	0	0	0	0	0
Coenzyme A	14	0	0	0	0	0	0	0	0	0
Coenzyme A	15	0	0	0	0	0	0	0	0	0
Coenzyme A	16	0	0	0	0	0	0	0	0	0
Coenzyme A	17	0	0	0	0	0	0	0	0	0
Coenzyme A	18	0	0	0	0	0	0	0	0	0
Coenzyme A	19	0	0	0	0	0	0	0	0	0
Coenzyme A	20	0	0	0	0	0	0	0	0	0
Coenzyme A	21	0	0	0	0	0	0	0	0	0
Citrate	0	0.932792	0.911173	0.912583	0.836707	0.870052	0.741287	0.504157	0.604612	0.524212
Citrate	1	0	0	0	0	0	0.040634	0.0248699	0.00572218	0
Citrate	2	0.067208	0.088827	0.0874171	0.163293	0.129948	0.218079	0.359259	0.310989	0.374394
Citrate	3	0	0	0	0	0	0	0.0514643	0.0308963	0.0689324
Citrate	4	0	0	0	0	0	0	0.0602496	0.0477803	0.0324614
Citrate	5	0	0	0	0	0	0	0	0	0
Citrate	6	0	0	0	0	0	0	0	0	0
Aconitate	0	0.846049	0.856254	0.847363	0.833747	0.816655	0.810859	0.419287	0.5511	0.487065
Aconitate	1	0.0157908	0	0	0.0113727	0.0280079	0.0199666	0.0266012	0.0240131	0.0242015
Aconitate	2	0.108943	0.119461	0.152637	0.15488	0.128888	0.150872	0.321835	0.279657	0.296631
Aconitate	3	0.0292169	0.024285	0	0	0.0100111	0.0183019	0.0855782	0.048252	0.0589005
Aconitate	4	0	0	0	0	0.0164375	0	0.0508021	0.037256	0.055768
Aconitate	5	0	0	0	0	0	0	0.0516718	0.0349427	0.0332058
Aconitate	6	0	0	0	0	0	0	0.0442245	0.0247783	0.0442289

## Sheet: Total compound pool size
Compound	15 min harvest_1	15 min harvest_2	15 min harvest_3	30 min harvest_1	30 min harvest_2	30 min harvest_3	60 min harvest_1	60 min harvest_2	60 min harvest_3
2 3-cCMP	142463	111026	114080	2389.44	39613.9	38243.4	57897.9	50821.3	70413
2-Hydroxybutyrate	1.87745e+06	1.75492e+06	1.94833e+06	4.00097e+06	3.88166e+06	4.32223e+06	3.47874e+06	4.43928e+06	4.72421e+06
2-phenylglycine	56417	73336	80131.9	86508.9	98036.1	97973.8	170178	151198	163075
3-(2-Hydroxyphenyl)propionate	475727	273740	347706	416361	282219	393519	769616	944565	850102
3-Dehydroshikimic acid	3.07292e+06	3.26337e+06	3.29863e+06	2.77227e+06	2.52015e+06	3.32086e+06	3.30742e+06	4.02431e+06	3.78975e+06
4-Aminobutyrate (GABA)	7.10194e+06	6.2231e+06	6.30165e+06	8.52951e+06	9.52367e+06	1.03583e+07	1.09058e+07	9.89094e+06	1.11893e+07
4-Hydroxy-3-methoxymandelic acid	306632	235471	334538	679960	743777	656030	640946	670691	781240
5-Deoxy-5-(methylthio)adenosine	76393.4	119096	143574	61900.2	173284	208456	204078	64176.6	235982
7 8-Dihydro-L-biopterin	23225.2	22074.1	23433.5	49183.6	63031.3	58201.2	515161	478159	565512
Acetyl-arginine	108524	140846	114836	241280	310730	328532	453879	298687	384982
Acetyl-serine	2.5527e+07	2.52332e+07	2.65016e+07	2.2843e+07	2.88902e+07	2.56446e+07	3.50798e+07	3.11565e+07	3.15746e+07
Adenine	1.73456e+06	1.58026e+06	2.01986e+06	4.63573e+06	4.14026e+06	4.53191e+06	3.93935e+06	4.59453e+06	6.17963e+06
Alanine	8.876e+06	8.62672e+06	8.61113e+06	1.59594e+07	1.75602e+07	1.83447e+07	2.32968e+07	2.04923e+07	2.54188e+07
Alpha-Ketoglutarate	160552	132269	144973	119902	129870	121854	140753	142580	158116
AMP	1.24799e+06	1.03907e+06	1.14556e+06	2.46919e+06	2.70207e+06	2.95449e+06	2.57392e+06	2.42669e+06	3.0839e+06
Arginine	124366	249032	173876	294418	319573	376301	250945	240661	254880
Asparagine	843733	894333	837827	1.21631e+06	1.2501e+06	1.41722e+06	800718	765716	1.0025e+06
Aspartate	1.60389e+07	1.40948e+07	1.48202e+07	2.12366e+07	2.64469e+07	2.57353e+07	2.61626e+07	2.05555e+07	2.7653e+07
Cellobiose	29092.6	52729.9	40885.4	32016.3	30196.8	30421.2	28825.6	20995.3	22764.8
Citramalate	371518	261485	277129	586716	835916	1.03248e+06	3.67552e+06	3.54151e+06	3.40216e+06
Citrulline	214797	205920	215228	219561	250585	311924	462375	440255	498897
CMP	110981	85058	117474	502775	500899	670019	477214	503618	686224
Creatinine	86582.6	89584.5	105020	111190	108150	99639.5	91995	92129.4	94161.8
Cystathionine	446952	387081	462289	617544	633271	988525	643495	729246	865168
dGMP	1.24799e+06	1.03907e+06	1.14556e+06	2.46919e+06	2.70207e+06	2.95449e+06	2.57392e+06	2.42669e+06	3.0839e+06
Dihydroxyacetone phosphate	161263	135822	132181	11293.3	17550.5	16187.3	17111.2	4629.61	14267
dTMP	88300.1	75309.8	85031.1	196630	218376	244939	291907	276708	360179
dUMP	90039.1	77603	88301.5	151740	152243	209462	149229	180566	195582
Fumarate	928058	1.27478e+06	1.59005e+06	1.34349e+06	1.18767e+06	2.23326e+06	1.30099e+06	1.45267e+06	1.86857e+06
Glucosamine	216514	227972	197111	150709	125574	142446	125814	130000	153425
Glucose	119503	201072	121672	197045	198140	184876	97898.1	87525.8	87308
Glutamate	1.41616e+08	1.2374e+08	1.25783e+08	1.63981e+08	1.85188e+08	2.04655e+08	2.14693e+08	1.93627e+08	2.17944e+08
Glutamine	3.66966e+06	3.96559e+06	3.52621e+06	6.17566e+06	7.26781e+06	6.93784e+06	4.57045e+06	3.349e+06	4.56519e+06
Glycerol 3-phosphate	183064	242351	214392	194434	228607	202979	329090	270827	325385
Glycine	395033	354029	365050	327477	383163	361587	41220.3	42018.2	40821.9
GMP	258345	234528	241472	184573	212323	302428	529650	491783	623549
Histamine	259028	235796	307319	265423	291405	200991	268017	252270	252582
Isocitrate	76777.2	48826	53808.5	76653.5	105579	96426.8	153604	102166	113076
Isoleucine	679535	766151	721502	1.17961e+07	1.1944e+07	1.43854e+07	1.41572e+07	1.39297e+07	1.55966e+07
Isovalerylglycine	103737	121516	118945	123636	137549	128633	135429	102829	114283
Lactate	7.31634e+07	7.243e+07	7.68921e+07	6.18123e+07	7.14489e+07	7.31591e+07	7.92627e+07	1.03133e+08	9.92648e+07
Leucine	3.75384e+07	4.05049e+07	3.85602e+07	5.20676e+07	5.8652e+07	6.3546e+07	6.33569e+07	6.19246e+07	6.3839e+07
Lysine	831056	964407	859106	833122	1.0636e+06	1.12448e+06	1.07881e+06	1.04797e+06	1.14562e+06
Malate	899526	701932	748926	1.36414e+06	1.97925e+06	1.46946e+06	4.58738e+06	3.2363e+06	3.9465e+06
Methionine	3.60283e+06	3.85907e+06	3.84961e+06	4.30857e+06	4.45301e+06	5.10654e+06	4.03182e+06	3.77286e+06	4.2897e+06
Mevalonate	1.64328e+06	2.29256e+06	2.26384e+06	4.15443e+06	3.69039e+06	4.53363e+06	1.05532e+07	1.1127e+07	1.28324e+07
N N-dimethylglycine	1.73838e+06	1.62304e+06	1.68844e+06	1.5952e+06	1.63874e+06	1.65105e+06	1.66128e+06	1.4637e+06	1.68672e+06
N-Acetyl-asparagine	3.74539e+06	5.01155e+06	2.27568e+06	1.01162e+07	1.07194e+07	2.02615e+07	9.1125e+06	7.22688e+06	1.50233e+07
N-Acetyl-aspartate	28414.2	29049.8	23489.6	3.46414e+06	7.64311e+06	5.04456e+06	1.06067e+07	6.60506e+06	6.66383e+06
N-Acetyl-glutamate	763320	660449	820151	920846	955547	1.22701e+06	1.31547e+06	1.26775e+06	1.57829e+06
N-acetyl-glutamine	2.78911e+06	2.66534e+06	2.64673e+06	3.93759e+06	5.00632e+06	4.77198e+06	4.04737e+06	3.48523e+06	3.88222e+06
N-Acetylglycine	2.3053e+06	2.15411e+06	2.33208e+06	2.44907e+06	2.81761e+06	3.27845e+06	2.60628e+06	2.38597e+06	2.32614e+06
N-Acetyl-L-alanine	573302	592014	575986	504255	676589	669591	728386	582218	607913
N-Acetyl-L-cysteine	67628.5	0	4552.08	139794	110506	80308.6	0	14624.2	3351
N-Acetyl-Leucine	186868	226648	237292	270442	297804	355542	385044	401691	417192
N-acetyl-L-ornithine	174775	151939	161524	119949	131638	169545	131320	114231	133366
N-Acetyl-lysine	1.83691e+06	1.70093e+06	1.70779e+06	1.2323e+06	1.44049e+06	1.7815e+06	2.45981e+06	1.75574e+06	2.07888e+06
N-Acetyl-methionine	2.37116e+06	2.602e+06	2.49557e+06	2.65292e+06	3.13704e+06	3.51498e+06	2.1295e+06	1.95434e+06	2.19381e+06
N-Acetylneuraminic acid	60799.2	53770.2	57302.6	58247.5	65168.1	76624.4	43935.6	39136.2	45999.4
N-Acetyl-phenylalanine	367194	372355	333447	355843	412155	452813	342709	347922	338962
N-Acetyl-proline	45508	86680.4	97020.8	109321	169089	174700	365587	272803	300792
NAD	751182	742318	738972	1.03516e+06	1.19643e+06	1.28819e+06	1.31117e+06	1.15724e+06	1.37479e+06
NADH	451881	388911	373801	323504	417168	612971	549881	569922	649470
N-carbamoyl-aspartate	1.77229e+06	1.67752e+06	1.64889e+06	632607	699539	936410	515330	489273	587615
N-Methyl-aspartate	1.41616e+08	1.2374e+08	1.25783e+08	1.63981e+08	1.85188e+08	2.04655e+08	2.14693e+08	1.93627e+08	2.17944e+08
Ophthalmate	184872	145888	143514	194646	245428	309710	283861	258852	292054
Orotate	9284.99	7082	34583.2	786767	585675	481144	506294	413530	593645
O-Succinyl-L-homoserine	182267	158540	164869	398374	584344	568565	1.41183e+06	1.01938e+06	1.43511e+06
Phenylalanine	8.6293e+06	1.01072e+07	9.31462e+06	1.28972e+07	1.36254e+07	1.4295e+07	1.36997e+07	1.15826e+07	1.40555e+07
Proline	1.05459e+07	1.09143e+07	1.10913e+07	2.21169e+07	2.33905e+07	2.43144e+07	4.76467e+07	4.74886e+07	5.69592e+07
Pyridoxal 5-phosphate	436931	439328	437889	512083	492088	529422	555806	553366	592037
Pyroglutamate	3.161e+07	3.26662e+07	3.25206e+07	3.63045e+07	4.49954e+07	4.07131e+07	4.42656e+07	4.147e+07	4.07609e+07
Ribose	55179	175016	284932	276154	301201	228722	269922	229850	264427
Sedoheptulose 7-phosphate	48597.2	67125	62661.7	66069.3	76166.2	68745.8	46134.5	45416.4	51571.5
Succinic acid	4.41053e+06	3.97707e+06	4.32316e+06	7.93087e+06	1.03485e+07	1.2259e+07	3.88399e+07	3.64762e+07	3.75352e+07
Syringic acid	306632	235471	334538	679960	743777	656030	640946	670691	781240
Theanine	111354	157324	131044	586005	689398	667347	1.47253e+06	1.38215e+06	1.42231e+06
Threonine	813445	885979	853465	455161	454168	522936	136977	134862	160216
Thymine	233953	336017	395054	238362	387085	490269	728562	466164	779755
Tryptophan	757881	1.03293e+06	786504	1.14788e+06	1.31252e+06	1.25237e+06	1.17734e+06	1.20338e+06	1.29524e+06
Tyrosine	389290	480096	407456	652151	660891	697706	719701	701487	844269
UMP	471154	438271	500981	1.17145e+06	1.50074e+06	1.48496e+06	1.96791e+06	1.72046e+06	2.07262e+06
Uracil	72395.5	55700.2	94386.4	1.26931e+06	1.49448e+06	1.63546e+06	3.15685e+06	2.47877e+06	3.05234e+06
Valine	4.90545e+06	5.56654e+06	5.50747e+06	7.22334e+06	7.84857e+06	9.26909e+06	9.72246e+06	9.22873e+06	1.06221e+07
XMP	15946.5	12574.5	16209.7	19880.1	25066.5	20930.7	17524.5	21584.9	22951.3
6-Phosphogluconate	0	0	0	0	0	0	0	0	927.78
3-Phosphoglycerate	29830.4	35755.1	27953.3	15002.5	24018.3	42469.7	69096	47835.5	81439.9
Glucose 6-phosphate	68213.1	96389.2	77411.7	58854	65461.8	56837.9	29607.7	20998.2	24237
Ribose 5-phosphate	28231.1	35169.3	27321.7	36039.5	34232.2	34216.1	40090.7	29231.3	48066.2
Phosphoenolpyruvate	76023.6	55699.8	72760.9	62135.1	62956.8	80814.5	148650	131202	239972
Acetyl CoA	21341.6	24932.6	21053.5	22208.9	30859.6	33707.9	20780.3	19226.6	23519.6
Ornithine	103033	95970.7	96599.8	118660	126361	155777	114445	126037	144494
Adenosine	2490.65	15087.8	9792.98	66992.7	55571.4	50743.1	95696.6	80354.7	100444
ADP	57893.5	77626.2	60370	84876.9	69927.6	157501	106725	69708.3	132300
dAMP	67836.8	62269.2	72600.5	55938.4	73739.2	75707.5	130863	135657	156893
dCMP	43028.1	37036	42733.6	70120	82602.4	81942.6	112216	98563.5	111282
Guanine	78485.3	43947.3	56456.8	14143.7	16011.8	13259.5	55325.6	86668.7	86247.5
Histidine	28439.7	39084.1	35219.8	58864.2	67204.5	79084.8	49497.6	42147	58637.6
Methionine sulfoxide	11201.9	26638.6	17015	19078.5	22049.2	24923.2	18862.3	17772.4	19851.7
Pyruvate	626477	669884	675202	627337	621895	584076	591161	701905	721893
Ribulose-5-phosphate	3475.37	5489.15	4633.25	7958.47	5581.97	7905.1	3237.72	1435.8	3440
UDP-D-Glucose	22751.7	20497.1	22848.2	48358.5	60014.4	75636.2	49439.1	32945.4	43634.1
AICAR (ZMP)	76874.5	74938.7	76508.6	64939.7	74547	100200	100460	75666	89671.1
AICA-riboside	16803.2	19557.5	14145.9	41201.7	40354.8	44646	80101.4	101377	117466
Acetyl CoA	22638.6	21692	22381.1	23577.2	32265.1	36812.8	21999.5	20066.4	21303.6
Coenzyme A	37761.8	24030.2	22606.9	37383.4	40556.8	26121.1	17130.4	8081.46	17383.6
Citrate	16022.4	13130.2	14719.9	23267.8	23001.6	29114.8	66855	32630.3	61362.8
Adenosine	2490.65	15087.8	9792.98	66992.7	55571.4	50743.1	95696.6	80354.7	100444
ADP	57893.5	77626.2	60370	84876.9	69927.6	157501	106725	69708.3	132300
dAMP	67836.8	62269.2	72600.5	55938.4	73739.2	75707.5	130863	135657	156893
dCMP	43028.1	37036	42733.6	70120	82602.4	81942.6	112216	98563.5	111282
Guanine	78485.3	43947.3	56456.8	14143.7	16011.8	13259.5	55325.6	86668.7	86247.5
Histidine	28439.7	39084.1	35219.8	58864.2	67204.5	79084.8	49497.6	42147	58637.6
Methionine sulfoxide	11201.9	26638.6	17015	19078.5	22049.2	24923.2	18862.3	17772.4	19851.7
Pyruvate	626477	669884	675202	627337	621895	584076	591161	701905	721893
Ribulose-5-phosphate	3475.37	5489.15	4633.25	7958.47	5581.97	7905.1	3237.72	1435.8	3440
UDP-D-Glucose	22751.7	20497.1	22848.2	48358.5	60014.4	75636.2	49439.1	32945.4	43634.1
AICAR (ZMP)	76874.5	74938.7	76508.6	64939.7	74547	100200	100460	75666	89671.1
AICA-riboside	16803.2	19557.5	14145.9	41201.7	40354.8	44646	80101.4	101377	117466
Acetyl CoA	22638.6	21692	22381.1	23577.2	32265.1	36812.8	21999.5	20066.4	21303.6
Coenzyme A	37761.8	24030.2	22606.9	37383.4	40556.8	26121.1	17130.4	8081.46	17383.6
Citrate	16022.4	13130.2	14719.9	23267.8	23001.6	29114.8	66855	32630.3	61362.8
Aconitate	39667.7	47430.4	41703.5	51764.8	71640	52472.5	201828	87494.3	126351
