# Supplementary material for: Copper ions inhibit pentose phosphate pathway function in Staphylococcus aureus
Source: PLoS Pathog. 2023 May 26;19(5):e1011393. doi: 10.1371/journal.ppat.1011393 (PMC10249872; doi:10.1371/journal.ppat.1011393)
Supplement: S3 Table — Experiment was conducted using biological triplicates and ion counts were standardized to culture optical density (A600). (XLSX) [file ppat.1011393.s014.xlsx]

## Sheet: Table overview
	supplimental table 1 for:
	Copper ions inhibit pentose phosphate pathway function in Staphylococcus aureus
	Authors
	Javiera Norambuena1, Hassan Al-Tameemi.1, Hannah Bovermann, Jisun Kim3, William N. Beavers2$, Eric P. Skaar 2, Dane Parker3, Jeffrey M. Boyd1
	All metabolic analyses were conducted using biological triplicates. Overnight cultures (cop- or cop- apt::tet) were diluted into fresh TSB to OD600 0.1, grown until OD600 of 0.5 in a flask. At this point, 5 mL of culture was transferred to individual 30 mL capacity culture tubes and exposed to 0 or 5 µM Cu(II) for three hours. Briefly, 1 mL of the cells were pelleted, washed once with PBS, and re…
	Samples were analyzed at the metabolomics core of the Cancer Institute of New Jersey. HILIC separation was performed on a Vanquish Horizon UHPLC system (Thermo Fisher Scientific, Waltham, MA) with an XBridge BEH Amide column (150 mm × 2.1 mm, 2.5 μm particle size, Waters, Milford, MA) using a gradient of solvent A (95%:5% H2O:acetonitrile with 20 mM acetic acid, 40 mM ammonium hydroxide, pH 9.4) …
	Data are presented as ion counts in sample divided by culture harvesting optical density (A600)

## Sheet: Experimental data
compound	apt::tetM ion counts_1 / culture OD	apt::tetM ion counts_2 / culture OD	apt::tetM ion counts_3 / culture OD			avg apt::tetM			cop ion counts_1 / culture OD	cop ion counts_2 / culture OD	cop ion counts_3 / culture OD		avg cop-		Student's t-test		fold-change	compound		log2 fold-change		negative Log10 p-value
2 3-cCMP	84897.3	90573.5	53546.8			76339.2			141251	146401	88116		125256		0.020846		1.64078	2 3-cCMP		0.714381		1.68098
2-Aminoisobutyrate	951586	841018	822388			871664			2.50121e+06	2.14894e+06	1.55354e+06		2.0679e+06		0.0388089		2.37235	2-Aminoisobutyrate		1.24632		1.41107
2-Deoxyadenosine	32345.8	24918.5	22352.5			26538.9			68161.4	71536.8	33745.4		57814.5		0.0953679		2.17848	2-Deoxyadenosine		1.12332		1.0206
2-Deoxyuridine	385046	225111	312043			307400			731341	754590	401466		629132		0.127864		2.04662	2-Deoxyuridine		1.03325		0.893252
2-Hydroxy-4-(methylthio)butyrate	305109	243430	268192			272244			624487	579394	327187		510356		0.117404		1.87463	2-Hydroxy-4-(methylthio)butyrate		0.906605		0.930316
2-Hydroxybutyrate	7.21949e+06	6.28523e+06	6.66445e+06			6.72306e+06			2.43972e+07	2.17536e+07	1.3397e+07		1.98493e+07		0.0557027		2.95242	2-Hydroxybutyrate		1.5619		1.25412
2-Keto-3-deoxy-D-gluconate	99423.9	80570.4	62189.1			80727.8			102362	93289	74733.6		90128.2		0.100652		1.11645	2-Keto-3-deoxy-D-gluconate		0.158913		0.997178
2-Oxoadipic acid	192887	216609	252902			220800			220186	206820	221898		216302		0.816491		0.979629	2-Oxoadipic acid		-0.0296926		0.0880486
3 5-cAMP	34518.3	24026.6	14770.8			24438.6			19773.4	19603.4	26949.9		22108.9		0.794436		0.904674	3 5-cAMP		-0.144531		0.0999411
3-(2-Hydroxyphenyl)propionate	1.14311e+06	1.38016e+06	1.70923e+06			1.41083e+06			2.23006e+06	2.43301e+06	1.48478e+06		2.04928e+06		0.27715		1.45254	3-(2-Hydroxyphenyl)propionate		0.538574		0.557285
3-Dehydroshikimic acid	198823	136176	122805			152601			364411	343898	221657		309989		0.0382416		2.03137	3-Dehydroshikimic acid		1.02245		1.41746
3-Hydroxy-3-methylglutarate	524925	359643	476224			453597			1.00691e+06	975703	569122		850579		0.127088		1.87519	3-Hydroxy-3-methylglutarate		0.907033		0.895894
3-Methyl-2-oxovalerate	1.11233e+06	1.40857e+06	2.04475e+06			1.52188e+06			1.3157e+06	1.48887e+06	957397		1.25399e+06		0.581647		0.823973	3-Methyl-2-oxovalerate		-0.279331		0.235341
3-Methyladenine	74833.7	52214.7	39485.4			55511.3			111540	106834	169032		129135		0.122381		2.32629	3-Methyladenine		1.21803		0.912288
4-Acetamidobutyrate	1.85535e+06	1.78887e+06	614236			1.41948e+06			3.26967e+06	3.37203e+06	2.16445e+06		2.93538e+06		0.00115979		2.06792	4-Acetamidobutyrate		1.04818		2.93562
4-Imidazoleacetate	49065.1	45171.4	34981.3			43072.6			63937.4	75311.7	101347		80198.6		0.13559		1.86194	4-Imidazoleacetate		0.896807		0.867772
5-Deoxy-5-(methylthio)adenosine	194211	44398.4	75975.7			104862			107719	146349	112030		122033		0.785218		1.16375	5-Deoxy-5-(methylthio)adenosine		0.218782		0.10501
Acetoacetate	495463	469564	586733			517254			747922	563463	453028		588138		0.591724		1.13704	Acetoacetate		0.185282		0.227881
Acetyl-arginine	113910	72446.4	60354.7			82236.9			162252	152019	118826		144366		0.0212273		1.75549	Acetyl-arginine		0.81187		1.67311
Acetyl-serine	1.67178e+07	1.66473e+07	1.50421e+07			1.61357e+07			2.85456e+07	2.72977e+07	1.75845e+07		2.4476e+07		0.103761		1.51688	Acetyl-serine		0.601106		0.983964
Acetyl-tryptophan	8146.91	7614.76	8481.41			8081.03			17562.9	0	14538.2		10700.4		0.664928		1.32414	Acetyl-tryptophan		0.405053		0.177226
Aconitate	107904	87164.9	96399.3			97156.1			171920	151320	103628		142289		0.140184		1.46454	Aconitate		0.550451		0.853302
Adenine	9.21323e+07	8.18126e+07	9.13215e+07			8.84221e+07			1.30162e+07	1.02827e+07	6.90566e+06		1.00682e+07		0.00226975		0.113865	Adenine		-3.1346		2.64402
Adenosine	370293	331764	414233			372097			345947	290095	172087		269376		0.279421		0.723942	Adenosine		-0.466054		0.553742
Adipic acid	645404	354610	298438			432817			1.11417e+06	772439	587668		824761		0.0180747		1.90556	Adipic acid		0.930217		1.74293
AICA-riboside	2.45601e+07	1.87399e+07	1.7438e+07			2.0246e+07			3.85916e+07	4.09164e+07	2.74676e+07		3.56585e+07		0.0497867		1.76126	AICA-riboside		0.81661		1.30289
AICAR (ZMP)	754590	626615	813536			731580			3.99058e+06	3.80091e+06	2.53194e+06		3.44114e+06		0.0319015		4.70371	AICAR (ZMP)		2.2338		1.49619
Alanine	3.05811e+07	2.72865e+07	2.50923e+07			2.76533e+07			4.75741e+07	4.07194e+07	3.00195e+07		3.94377e+07		0.0811778		1.42615	Alanine		0.512123		1.09056
Alpha-Ketoglutarate	2.16937e+06	1.22596e+06	2.70303e+06			2.03279e+06			2.05457e+06	1.85839e+06	1.40314e+06		1.77204e+06		0.688555		0.871727	Alpha-Ketoglutarate		-0.198052		0.162061
AMP	5.08724e+06	4.20517e+06	4.06878e+06			4.45373e+06			5.73276e+06	4.75618e+06	3.49132e+06		4.66009e+06		0.651813		1.04633	AMP		0.0653438		0.185877
Arabinose	1.64377e+06	1.42761e+06	1.30073e+06			1.45737e+06			2.18956e+06	1.89905e+06	1.41713e+06		1.83525e+06		0.104088		1.25929	Arabinose		0.332605		0.9826
Arabitol	656175	365802	571971			531316			1.32187e+06	1.18024e+06	1.74885e+06		1.41699e+06		0.0281427		2.66694	Arabitol		1.41518		1.55063
Arginine	1.9819e+06	1.6853e+06	2.17858e+06			1.94859e+06			2.80503e+06	2.47974e+06	1.8979e+06		2.39422e+06		0.344724		1.22869	Arginine		0.297124		0.462528
Asparagine	3.04176e+06	2.65472e+06	2.8737e+06			2.85673e+06			5.61245e+06	4.94229e+06	3.49208e+06		4.68228e+06		0.0956219		1.63903	Asparagine		0.712847		1.01944
Aspartate	5.27196e+06	5.64192e+06	5.89781e+06			5.60389e+06			1.27644e+07	1.21957e+07	8.76902e+06		1.1243e+07		0.0572249		2.00629	Aspartate		1.00453		1.24241
Azelaic acid	1.94466e+07	1.20775e+07	3.84405e+06			1.17894e+07			2.84931e+07	3.0365e+07	1.82493e+07		2.57025e+07		0.0351336		2.18014	Azelaic acid		1.12442		1.45428
Cellobiose	35550.8	18186.1	45868			33201.6			100415	111951	52797.6		88387.7		0.16318		2.66215	Cellobiose		1.41259		0.787333
Citramalate	1.21087e+06	868230	715650			931585			1.85924e+06	1.44457e+06	1.22757e+06		1.51046e+06		0.00460292		1.62139	Citramalate		0.69723		2.33697
Citrate	33658.5	35826.3	58468.8			42651.2			56034	54165.6	36490.6		48896.7		0.70226		1.14643	Citrate		0.197152		0.153502
Citrulline	401755	273933	262661			312783			457825	442533	357530		419296		0.0840724		1.34053	Citrulline		0.422807		1.07535
CMP	621859	543966	535325			567050			672665	692174	416961		593933		0.762865		1.04741	CMP		0.0668257		0.117553
Creatinine	287832	236597	259166			261199			668215	618969	470674		585953		0.0290837		2.24332	Creatinine		1.16564		1.53635
Cystathionine	396270	395385	416800			402818			610718	574430	398513		527887		0.226236		1.31049	Cystathionine		0.390101		0.645438
Cysteate	132209	155821	144085			144038			246082	285016	149369		226822		0.167798		1.57473	Cysteate		0.655108		0.775213
Cytidine	41771.2	15854.9	13560.2			23728.8			19754.1	20886.7	0		13546.9		0.330542		0.570907	Cytidine		-0.808673		0.480773
Cytosine	10113.8	10076.1	7879.53			9356.47			19172.9	19892.9	17783.9		18949.9		0.000781686		2.02532	Cytosine		1.01815		3.10697
dAMP	170888	126688	152289			149955			218764	192727	110201		173897		0.548191		1.15967	dAMP		0.213709		0.261068
dCMP	89302.2	73293.1	73107.9			78567.7			106455	98807.2	71347.1		92203		0.233068		1.17355	dCMP		0.230877		0.632518
Desthiobiotin	115089	115791	137741			122874			163869	186933	128431		159744		0.263925		1.30007	Desthiobiotin		0.378589		0.578519
Dihydroorotic acid	144538	101490	122095			122708			34180.7	78319.9	78887.7		63796.1		0.15502		0.519902	Dihydroorotic acid		-0.943688		0.809611
Dihydroxyacetone phosphate	20037	9211.11	15223.6			14823.9			51307.2	58754.6	26330.4		45464.1		0.110008		3.06694	Dihydroxyacetone phosphate		1.6168		0.958577
dTMP	297705	209368	228214			245095			300213	300219	192209		264214		0.661264		1.078	dTMP		0.108362		0.179625
dUMP	245435	206508	202155			218033			898981	930880	602454		810772		0.0264534		3.71858	dUMP		1.89475		1.57752
FAD	63979	25793.3	42978.4			44250.2			106122	90197.2	69580.6		88633.1		0.0560062		2.003	FAD		1.00216		1.25176
FAPy-adenine	35134.3	33800.3	32648.2			33860.9			24948.4	35457.2	26663.6		29023.1		0.297593		0.857127	FAPy-adenine		-0.22242		0.526378
Galactosamine	18921.7	12504.5	14168.8			15198.3			14480.2	15744.1	8788.55		13004.3		0.505965		0.85564	Galactosamine		-0.224925		0.29588
Glucosamine 6-phosphate	19906.8	21479.1	18407.9			19931.2			58360.5	58951.4	31809.1		49707		0.0680588		2.49392	Glucosamine 6-phosphate		1.31842		1.16712
Glucose	447083	306271	497970			417108			815460	799904	657094		757486		0.0732599		1.81604	Glucose		0.860799		1.13513
Glucose 1-phosphate	12679	11313.6	13518.2			12503.6			0	25417.7	18049.7		14489.1		0.823631		1.1588	Glucose 1-phosphate		0.212628		0.0842675
Glucuronolactone	24223.4	19193.3	9672.13			17696.3			46449.1	37245	26710.3		36801.5		0.00683321		2.07962	Glucuronolactone		1.05632		2.16538
Glutamate	1.37001e+08	1.19129e+08	1.17095e+08			1.24409e+08			2.29776e+08	2.18292e+08	1.56276e+08		2.01448e+08		0.0558866		1.61925	Glutamate		0.695323		1.25269
Glutamine	2.4484e+07	1.75271e+07	1.75361e+07			1.98491e+07			2.895e+07	2.47049e+07	1.82016e+07		2.39522e+07		0.161924		1.20672	Glutamine		0.271086		0.79069
Glutaric acid	739330	578878	625359			647856			1.26559e+06	1.09276e+06	728675		1.02901e+06		0.111191		1.58833	Glutaric acid		0.667511		0.95393
Gly-Gly	288634	246505	303786			279641			367387	303038	263602		311342		0.476788		1.11336	Gly-Gly		0.154922		0.321675
Glycerate	67773.9	86661.2	89404.4			81279.8			167765	91381.8	103765		120971		0.320198		1.48832	Glycerate		0.573688		0.494582
Glycerol 3-phosphate	785262	715193	776433			758962			1.54322e+06	1.62208e+06	1.07321e+06		1.41284e+06		0.0706293		1.86154	Glycerol 3-phosphate		0.896497		1.15101
Glycerophosphocholine	34621.9	11650.5	21812			22694.8			27642	32372.9	16294		25436.3		0.789442		1.1208	Glycerophosphocholine		0.164529		0.10268
Glycine	2.01057e+06	1.93476e+06	2.10639e+06			2.01724e+06			3.10857e+06	2.86945e+06	2.09546e+06		2.69116e+06		0.190526		1.33408	Glycine		0.415847		0.720047
Glycochenodeoxycholate	9810.95	35599.8	8817.5			18076.1			32538.4	38722.2	25089.8		32116.8		0.135348		1.77676	Glycochenodeoxycholate		0.829245		0.868548
GMP	483760	503033	526952			504582			672724	622420	381493		558879		0.647349		1.10761	GMP		0.147448		0.188861
Guanine	81587.7	114866	54848.4			83767.5			139559	129875	91406.5		120280		0.0986055		1.43588	Guanine		0.521935		1.0061
Guanosine	63953.4	76402.5	93736.5			78030.8			79291.4	51414.3	35692.5		55466.1		0.398988		0.710823	Guanosine		-0.492438		0.399041
Hydrocortisone	17891.8	53920.6	0			23937.5			44780.4	57927	58790.6		53832.7		0.200577		2.24889	Hydrocortisone		1.16921		0.697718
Hydrocortisone 21-acetate	190144	195938	51800.7			145961			395336	530255	195091		373561		0.0560381		2.55932	Hydrocortisone 21-acetate		1.35576		1.25152
IMP	370256	304874	341494			338874			366546	352522	274828		331298		0.840028		0.977644	IMP		-0.0326194		0.0757062
Indole-3-acetaldehyde	71399.8	33916.2	49488.1			51601.3			81899.4	33692.9	36899.1		50830.5		0.91856		0.985061	Indole-3-acetaldehyde		-0.0217145		0.0368926
Isoleucine	4.67438e+07	4.62115e+07	5.22318e+07			4.83957e+07			7.00408e+07	5.6407e+07	4.34468e+07		5.66315e+07		0.469804		1.17018	Isoleucine		0.226726		0.328083
Isovalerylglycine	92082	82053.4	96736.6			90290.7			166538	147509	118270		144106		0.0812081		1.59602	Isovalerylglycine		0.674477		1.0904
Lactate	8.16566e+07	7.69267e+07	8.00924e+07			7.95586e+07			2.18963e+08	1.91976e+08	1.36455e+08		1.82465e+08		0.0508764		2.29346	Lactate		1.19753		1.29348
Lauroyl-Carnitine	0	187468	22717.2			70061.7			72258.6	346883	40716.1		153286		0.180742		2.18787	Lauroyl-Carnitine		1.12953		0.742942
Leucine	1.61583e+08	1.3064e+08	1.57263e+08			1.49829e+08			2.53399e+08	2.13778e+08	1.57396e+08		2.08191e+08		0.183891		1.38952	Leucine		0.474592		0.73544
Lysine	1.43764e+07	1.33871e+07	1.72758e+07			1.50131e+07			2.04354e+07	1.72313e+07	1.303e+07		1.68989e+07		0.608238		1.12561	Lysine		0.170711		0.215926
Malate	450754	391054	482987			441599			971528	837348	517612		775496		0.15784		1.75611	Malate		0.812383		0.801784
Malonic acid	352867	288908	295558			312444			554211	573684	415496		514464		0.051255		1.64658	Malonic acid		0.719471		1.29026
Mannose 6-phosphate	21943.3	7647.37	20090.9			16560.5			64168.2	47411.7	24455.4		45345.1		0.142849		2.73815	Mannose 6-phosphate		1.4532		0.845122
Methionine	3.09119e+07	2.69769e+07	2.46313e+07			2.75067e+07			4.00147e+07	3.608e+07	2.67553e+07		3.42833e+07		0.100408		1.24636	Methionine		0.317724		0.998231
Methionine sulfoxide	333059	272464	365334			323619			435642	395122	302184		377649		0.455654		1.16696	Methionine sulfoxide		0.222751		0.341365
Methyl Galactoside	184946	151489	221953			186129			292482	257339	208343		252721		0.238698		1.35777	Methyl Galactoside		0.441241		0.622152
Mevalonate	1.04478e+07	5.85248e+06	6.32082e+06			7.54038e+06			4.566e+07	3.45126e+07	2.30323e+07		3.44017e+07		0.0383303		4.56233	Mevalonate		2.18977		1.41646
N-Acetyl-asparagine	37096.4	18401.4	14757.8			23418.5			76607.2	22212.1	13456.9		37425.4		0.389138		1.59811	N-Acetyl-asparagine		0.676369		0.409896
N-Acetyl-asparagine	398501	275273	265673			313149			729971	579603	436223		581932		0.0325788		1.85832	N-Acetyl-asparagine		0.894002		1.48707
N-Acetyl-aspartate	7.85152e+06	6.55126e+06	5.99636e+06			6.79972e+06			1.89375e+07	1.7718e+07	1.44865e+07		1.70473e+07		0.00727803		2.50706	N-Acetyl-aspartate		1.326		2.13799
N-Acetyl-Glucosamine	1.49479e+06	1.2204e+06	1.07167e+06			1.26228e+06			2.56793e+06	2.49122e+06	1.68928e+06		2.24948e+06		0.036304		1.78207	N-Acetyl-Glucosamine		0.833552		1.44005
N-Acetyl-glutamate	1.2337e+06	776690	857690			956025			2.48864e+06	1.70193e+06	1.30799e+06		1.83286e+06		0.0641848		1.91716	N-Acetyl-glutamate		0.938973		1.19257
N-acetyl-glutamine	529565	365619	338781			411322			602876	498971	370088		490645		0.115665		1.19285	N-acetyl-glutamine		0.254412		0.936797
N-acetyl-glutamine	421808	376680	316162			371550			476429	401265	289210		388968		0.540683		1.04688	N-acetyl-glutamine		0.0660963		0.267057
N-Acetyl-L-alanine	1.44789e+06	1.10426e+06	960352			1.17083e+06			2.51676e+06	2.0266e+06	1.52769e+06		2.02368e+06		0.0291524		1.72842	N-Acetyl-L-alanine		0.78945		1.53533
N-acetyl-L-ornithine	39930.5	22317.9	38598.4			33615.6			71409.5	39899.6	29114.8		46808		0.387114		1.39245	N-acetyl-L-ornithine		0.477624		0.412161
N-Acetyl-Leucine	1.14919e+06	1.12931e+06	1.12887e+06			1.13579e+06			2.13614e+06	1.95266e+06	1.35403e+06		1.81428e+06		0.0993925		1.59737	N-Acetyl-Leucine		0.6757		1.00265
N-Acetyl-lysine	1.87266e+06	1.271e+06	1.04716e+06			1.39694e+06			4.14489e+06	3.68735e+06	2.93973e+06		3.59065e+06		0.00503265		2.57038	N-Acetyl-lysine		1.36198		2.2982
N-Acetyl-methionine	1.92745e+06	1.68293e+06	1.73286e+06			1.78108e+06			4.04834e+06	2.9558e+06	2.38879e+06		3.13098e+06		0.0863371		1.75791	N-Acetyl-methionine		0.813863		1.0638
N-Acetyl-phenylalanine	236437	222482	241671			233530			491154	445097	292623		409625		0.108441		1.75406	N-Acetyl-phenylalanine		0.810696		0.964807
N-Acetyl-proline	177416	183240	148632			169763			236347	287628	164609		229528		0.144024		1.35205	N-Acetyl-proline		0.435147		0.841565
N-Acetylglycine	1.07378e+07	9.58383e+06	1.01888e+07			1.01701e+07			2.12005e+07	2.03384e+07	1.29981e+07		1.8179e+07		0.091271		1.78749	N-Acetylglycine		0.837933		1.03967
N-Acetylneuraminic acid	204476	192578	216867			204641			394700	397105	230947		340917		0.156007		1.66593	N-Acetylneuraminic acid		0.736328		0.806856
N-carbamoyl-aspartate	109724	110615	103678			108006			80405.1	99850.3	42677.4		74311		0.148406		0.688028	N-carbamoyl-aspartate		-0.53946		0.828547
N-Formyl-L-methionine	75634.4	69255	70551.7			71813.7			120561	85144.3	91840		99181.7		0.0917672		1.3811	N-Formyl-L-methionine		0.465814		1.03731
N-Formylglycine	181658	157670	149805			163044			226765	213420	159620		199935		0.117223		1.22626	N-Formylglycine		0.294267		0.930989
N-Methyl-aspartate	74574.9	79442.6	46408.1			66808.6			90649.9	137021	94918.5		107530		0.0838497		1.60952	N-Methyl-aspartate		0.686632		1.0765
N-Methyl-L-glutamate	72588.3	47905.6	39035			53176.3			87633.2	134683	101456		107924		0.121569		2.02955	N-Methyl-L-glutamate		1.02116		0.915176
NAD	567963	509340	563562			546955			959852	986782	642030		862888		0.121147		1.57762	NAD		0.65775		0.916686
NADH	38943.5	33384.1	40347			37558.2			77861.5	83642	32515.3		64672.9		0.266705		1.72194	NADH		0.784034		0.573969
O-Succinyl-L-homoserine	190249	153099	151201			164850			472721	407875	244324		374973		0.0706894		2.27464	O-Succinyl-L-homoserine		1.18564		1.15065
Ophthalmate	139863	126581	108815			125086			307140	203899	183035		231358		0.073481		1.84959	Ophthalmate		0.887203		1.13383
Ornithine	231173	215914	266146			237744			331710	303640	231069		288806		0.358947		1.21478	Ornithine		0.28069		0.44497
Orotate	117303	49759.1	45376.1			70812.7			0	0	0		0		0.0932107		0	Orotate		#NUM!		1.03053
Palmitoyl-Carnitine	15086.7	13025.4	0			9370.72			28500.6	64693.8	51574.4		48256.3		0.0926103		5.14969	Palmitoyl-Carnitine		2.36448		1.03334
Phenylalanine	3.94995e+07	3.19241e+07	4.65659e+07			3.93298e+07			4.94728e+07	4.08791e+07	3.16796e+07		4.06772e+07		0.883499		1.03426	Phenylalanine		0.0485959		0.053794
Pimelic acid	681048	587270	223111			497143			1.10513e+06	1.32072e+06	829200		1.08502e+06		0.0225336		2.1825	Pimelic acid		1.12598		1.64717
Proline	7.93017e+07	6.69148e+07	6.42731e+07			7.01632e+07			9.81452e+07	8.29481e+07	6.03325e+07		8.04753e+07		0.287081		1.14697	Proline		0.197832		0.541996
Pyroglutamate	4.33053e+07	3.54607e+07	3.93653e+07			3.93771e+07			5.56563e+07	4.31714e+07	3.95336e+07		4.61204e+07		0.197889		1.17125	Pyroglutamate		0.228048		0.703579
Pyruvate	4.19572e+06	4.55977e+06	6.52266e+06			5.09271e+06			5.83507e+06	5.63207e+06	3.67992e+06		5.04902e+06		0.978077		0.99142	Pyruvate		-0.0124319		0.00962682
Retinyl acetate	113924	211453	71758.8			132379			271442	433856	236326		313875		0.0125842		2.37104	Retinyl acetate		1.24552		1.90018
Ribose 5-phosphate	97236.4	78630.7	87271.9			87713			331513	279701	190813		267342		0.0445405		3.04792	Ribose 5-phosphate		1.60783		1.35125
Ribulose-5-phosphate	46410.4	42964	39724.7			43033			88658.3	79990.8	47097.5		71915.5		0.117067		1.67117	Ribulose-5-phosphate		0.740859		0.931566
Sebacic acid	315411	311249	113635			246765			546872	770463	393840		570392		0.042852		2.31148	Sebacic acid		1.20882		1.36803
Sedoheptulose	63964.6	35590.6	48224.8			49260			316398	254836	212713		261316		0.0143076		5.30482	Sedoheptulose		2.40731		1.84443
Serine	1.84254e+06	1.82809e+06	1.68823e+06			1.78628e+06			2.62862e+06	2.31047e+06	1.55547e+06		2.16485e+06		0.296301		1.21193	Serine		0.277308		0.528267
Sorbitol	1.7271e+06	2.39678e+06	1.19304e+06			1.7723e+06			1.15902e+07	1.13208e+07	6.71296e+06		9.87463e+06		0.0255057		5.57164	Sorbitol		2.4781		1.59336
Suberic acid	3.64912e+06	3.24912e+06	858169			2.58547e+06			5.10139e+06	5.71602e+06	3.88294e+06		4.90012e+06		0.0373426		1.89525	Suberic acid		0.922389		1.42779
Succinic acid	3.06981e+07	2.70586e+07	2.9407e+07			2.90546e+07			7.05747e+07	5.82969e+07	4.37447e+07		5.75388e+07		0.062862		1.98037	Succinic acid		0.985768		1.20161
Sucrose	7079.28	6533.47	6783.19			6798.64			0	12085.1	55389.2		22491.4		0.450135		3.30822	Sucrose		1.72606		0.346657
Tartrate	244509	264560	325839			278303			333811	332517	278686		315005		0.47775		1.13188	Tartrate		0.178719		0.320799
Theanine	85409	61808	81552.6			76256.5			118118	100100	78957.8		99058.4		0.216804		1.29902	Theanine		0.377418		0.663933
Threonine	4.5825e+07	4.00472e+07	4.26998e+07			4.28573e+07			7.55665e+07	6.45574e+07	5.11219e+07		6.37486e+07		0.0827513		1.48746	Threonine		0.572851		1.08223
Thymidine	185271	355627	475278			338725			174541	254957	119135		182878		0.270943		0.5399	Thymidine		-0.889236		0.567122
Thymine	1.61785e+06	1.71066e+06	2.19667e+06			1.84173e+06			1.99741e+06	1.60742e+06	1.06576e+06		1.55686e+06		0.587933		0.845329	Thymine		-0.242415		0.230672
trans-4-Hydroxy-L-proline	256934	193263	188522			212906			363601	297325	208848		289925		0.113028		1.36175	trans-4-Hydroxy-L-proline		0.44546		0.946814
Tryptophan	4.07451e+06	3.56978e+06	4.1991e+06			3.9478e+06			5.94661e+06	5.22679e+06	3.6107e+06		4.92803e+06		0.338955		1.2483	Tryptophan		0.319965		0.469857
Tyrosine	3.48953e+06	3.48161e+06	4.22923e+06			3.73346e+06			5.35958e+06	4.65726e+06	3.16319e+06		4.39334e+06		0.533999		1.17675	Tyrosine		0.234806		0.27246
UDP-Glucose	88606.6	65886.8	72439.5			75644.3			156687	134098	114564		135116		0.0206159		1.7862	UDP-Glucose		0.836895		1.6858
UDP-N-acetylglucosamine	156027	110438	147584			138016			273528	224087	165234		220950		0.126357		1.6009	UDP-N-acetylglucosamine		0.67888		0.898402
UMP	1.63134e+06	1.45756e+06	1.49546e+06			1.52812e+06			2.6695e+06	2.58723e+06	1.70123e+06		2.31932e+06		0.114723		1.51776	UMP		0.601944		0.940351
Uracil	1.98001e+07	1.91552e+07	2.23974e+07			2.04509e+07			2.76905e+07	2.93191e+07	1.68741e+07		2.46279e+07		0.48332		1.20425	Uracil		0.26813		0.315765
Uridine	628079	773725	776097			725967			975397	967623	654226		865749		0.418046		1.19255	Uridine		0.254045		0.378776
Urocanate	9.41165e+06	8.29053e+06	8.55052e+06			8.7509e+06			1.03681e+07	9.74342e+06	5.10492e+06		8.40547e+06		0.84499		0.960526	Urocanate		-0.0581028		0.0731485
Valine	3.39851e+07	3.1983e+07	3.14054e+07			3.24578e+07			5.4156e+07	4.99728e+07	3.42242e+07		4.61177e+07		0.129343		1.42085	Valine		0.506753		0.888256
Xylose	74651.2	69473.1	83087.9			75737.4			120608	152196	102566		125123		0.114643		1.65207	Xylose		0.724273		0.940652
